# Supplementary material for: Changes in cultivation parameters impact cytochrome P450 gene transcription in HepaRG cells: implications for in vitro toxicological assessments
Source: Front Pharmacol. 2025 Nov 3;16:1690384. doi: 10.3389/fphar.2025.1690384 (PMC12620486; doi:10.3389/fphar.2025.1690384)
Supplement: Supplementary file 2 [file Supplementaryfile2.xlsx]

## Sheet: Info
Supplementary material 2 biol_rep: independent experiments from 1 to 5 cultivation_method: 0 = normal-density, 1 = high-density damage: 0 = undamaged; 1 = damaged cell_amount: seeding cell number (mio), see Table 1 timepoint: 0 = 0; 1 = 2 deltaCt: gene of interest Ct subtracted by the mean Ct of two control genes Schmittgen and Livak 2001 gene: CYP gene (12)

## Sheet: data
biol_rep	cultivation_method	damage	cell_amount	timepoint	deltaCt	gene
1	0	1	3.2	0	4.43024	CYP1A1
1	0	1	0.65	0	4.45113	CYP1A1
1	0	1	0.13	0	4.45929	CYP1A1
1	0	1	0.026	0	4.71611	CYP1A1
1	0	0	3.2	0	4.88778	CYP1A1
1	0	0	0.65	0	4.4261	CYP1A1
1	0	0	0.13	0	4.35862	CYP1A1
1	0	0	0.026	0	4.61321	CYP1A1
1	0	0	0.0052	0	4.29405	CYP1A1
2	0	1	3.2	0	5.80532	CYP1A1
2	0	1	0.65	0	6.4902	CYP1A1
2	0	1	0.13	0	6.48492	CYP1A1
2	0	0	3.2	0	6.99547	CYP1A1
2	0	0	0.65	0	7.33469	CYP1A1
2	0	0	0.13	0	8.44466	CYP1A1
2	0	0	0.026	0	7.69595	CYP1A1
2	0	0	0.0052	0	5.42064	CYP1A1
1	1	1	3.25	0	10.6542	CYP1A1
1	1	1	0.65	0	8.55721	CYP1A1
1	1	0	3.25	0	10.5921	CYP1A1
1	1	0	0.65	0	7.87963	CYP1A1
1	0	1	3.2	1	10.1682	CYP1A1
1	0	1	0.65	1	10.0428	CYP1A1
1	0	1	0.13	1	8.34098	CYP1A1
1	0	1	0.026	1	7.7309	CYP1A1
1	0	0	3.2	1	11.4676	CYP1A1
1	0	0	0.65	1	10.509	CYP1A1
1	0	0	0.13	1	9.65859	CYP1A1
1	0	0	0.026	1	7.9463	CYP1A1
2	0	1	3.2	1	6.25448	CYP1A1
2	0	1	0.65	1	6.10001	CYP1A1
2	0	1	0.13	1	5.86036	CYP1A1
2	0	1	0.026	1	5.64008	CYP1A1
2	0	0	3.2	1	5.97495	CYP1A1
2	0	0	0.65	1	6.79888	CYP1A1
2	0	0	0.13	1	7.52761	CYP1A1
2	0	0	0.026	1	6.66623	CYP1A1
2	0	0	0.0052	1	5.16788	CYP1A1
3	0	1	3.2	0	5.77445	CYP1A1
3	0	1	0.65	0	4.83934	CYP1A1
3	0	1	0.13	0	4.1767	CYP1A1
3	0	1	0.026	0	3.74211	CYP1A1
3	0	0	3.2	0	5.63506	CYP1A1
3	0	0	0.65	0	5.24819	CYP1A1
3	0	0	0.13	0	4.75089	CYP1A1
3	0	0	0.026	0	4.65294	CYP1A1
3	0	0	0.0052	0	4.07392	CYP1A1
1	1	1	3.25	1	10.1522	CYP1A1
1	1	1	0.65	1	9.61864	CYP1A1
1	1	1	0.13	1	6.89775	CYP1A1
1	1	0	3.25	1	10.3957	CYP1A1
1	1	0	0.65	1	10.08	CYP1A1
1	1	0	0.13	1	7.2349	CYP1A1
3	0	1	3.2	1	8.71687	CYP1A1
3	0	1	0.65	1	10.4761	CYP1A1
3	0	1	0.13	1	7.73642	CYP1A1
3	0	1	0.026	1	8.76794	CYP1A1
3	0	1	0.0052	1	9.40787	CYP1A1
3	0	0	3.2	1	10.4127	CYP1A1
3	0	0	0.65	1	10.79	CYP1A1
3	0	0	0.13	1	11.1125	CYP1A1
3	0	0	0.026	1	9.89089	CYP1A1
3	0	0	0.0052	1	8.4667	CYP1A1
4	0	1	3.2	0	10.953	CYP1A1
4	0	1	0.65	0	9.62031	CYP1A1
4	0	1	0.13	0	9.62527	CYP1A1
4	0	1	0.026	0	8.4351	CYP1A1
4	0	1	0.0052	0	7.65056	CYP1A1
4	0	0	3.2	0	11.853	CYP1A1
4	0	0	0.65	0	10.397	CYP1A1
4	0	0	0.13	0	9.90254	CYP1A1
4	0	0	0.026	0	8.52214	CYP1A1
4	0	0	0.0052	0	7.09027	CYP1A1
2	1	1	3.25	0	10.0914	CYP1A1
2	1	1	1.3	0	9.41988	CYP1A1
2	1	1	0.65	0	9.17202	CYP1A1
2	1	1	0.325	0	7.40383	CYP1A1
2	1	0	3.25	0	10.3737	CYP1A1
2	1	0	1.3	0	9.7318	CYP1A1
2	1	0	0.65	0	9.26286	CYP1A1
2	1	0	0.325	0	7.72755	CYP1A1
4	0	1	3.2	1	8.34842	CYP1A1
4	0	1	0.65	1	10.1656	CYP1A1
4	0	1	0.13	1	9.49514	CYP1A1
4	0	1	0.026	1	8.33154	CYP1A1
4	0	0	3.2	1	8.62934	CYP1A1
4	0	0	0.65	1	10.3048	CYP1A1
4	0	0	0.13	1	10.3736	CYP1A1
4	0	0	0.026	1	8.18384	CYP1A1
4	0	0	0.0052	1	7.41559	CYP1A1
2	1	1	3.25	1	6.95286	CYP1A1
2	1	1	1.3	1	7.2953	CYP1A1
2	1	1	0.65	1	7.94767	CYP1A1
2	1	1	0.325	1	7.00858	CYP1A1
2	1	1	0.13	1	5.1304	CYP1A1
2	1	0	3.25	1	7.30558	CYP1A1
2	1	0	1.3	1	7.10888	CYP1A1
2	1	0	0.65	1	8.63514	CYP1A1
2	1	0	0.325	1	7.90391	CYP1A1
2	1	0	0.13	1	4.97642	CYP1A1
3	1	1	3.25	0	9.93093	CYP1A1
3	1	1	1.3	0	9.27574	CYP1A1
3	1	1	0.65	0	8.74059	CYP1A1
3	1	1	0.325	0	7.66976	CYP1A1
3	1	1	0.13	0	6.67779	CYP1A1
3	1	0	3.25	0	10.1521	CYP1A1
3	1	0	1.3	0	8.69505	CYP1A1
3	1	0	0.65	0	8.96632	CYP1A1
3	1	0	0.325	0	7.13522	CYP1A1
3	1	0	0.13	0	6.58591	CYP1A1
5	0	1	3.2	0	9.60486	CYP1A1
5	0	1	0.65	0	10.0184	CYP1A1
5	0	1	0.13	0	9.71614	CYP1A1
5	0	1	0.026	0	7.89598	CYP1A1
5	0	1	0.0052	0	6.88457	CYP1A1
5	0	0	3.2	0	10.0605	CYP1A1
5	0	0	0.65	0	9.84534	CYP1A1
5	0	0	0.13	0	9.61881	CYP1A1
5	0	0	0.026	0	7.3116	CYP1A1
5	0	0	0.0052	0	6.76786	CYP1A1
3	1	1	3.25	1	8.25077	CYP1A1
3	1	1	1.3	1	10.0081	CYP1A1
3	1	1	0.65	1	9.16381	CYP1A1
3	1	1	0.325	1	8.82219	CYP1A1
3	1	1	0.13	1	6.89101	CYP1A1
3	1	0	3.25	1	8.85407	CYP1A1
3	1	0	1.3	1	9.24454	CYP1A1
3	1	0	0.65	1	9.53995	CYP1A1
3	1	0	0.325	1	8.20643	CYP1A1
3	1	0	0.13	1	7.1973	CYP1A1
5	0	1	3.2	1	10.7107	CYP1A1
5	0	1	0.65	1	9.80106	CYP1A1
5	0	1	0.13	1	10.5431	CYP1A1
5	0	1	0.026	1	8.26966	CYP1A1
5	0	1	0.0052	1	5.94854	CYP1A1
5	0	0	3.2	1	11.0264	CYP1A1
5	0	0	0.13	1	10.8223	CYP1A1
5	0	0	0.026	1	8.55899	CYP1A1
5	0	0	0.0052	1	6.4859	CYP1A1
4	1	1	3.25	0	10.0835	CYP1A1
4	1	1	1.3	0	8.37023	CYP1A1
4	1	1	0.65	0	7.76557	CYP1A1
4	1	1	0.325	0	6.40251	CYP1A1
4	1	0	3.25	0	10.5604	CYP1A1
4	1	0	1.3	0	8.29242	CYP1A1
4	1	0	0.65	0	6.92039	CYP1A1
4	1	0	0.325	0	5.44266	CYP1A1
4	1	1	3.25	1	9.20473	CYP1A1
4	1	1	1.3	1	9.46494	CYP1A1
4	1	1	0.65	1	7.83816	CYP1A1
4	1	1	0.325	1	7.66489	CYP1A1
4	1	0	3.25	1	8.64682	CYP1A1
4	1	0	1.3	1	9.90876	CYP1A1
4	1	0	0.65	1	9.41802	CYP1A1
4	1	0	0.325	1	8.35174	CYP1A1
4	1	0	0.13	1	6.69457	CYP1A1
5	1	1	3.25	0	8.22146	CYP1A1
5	1	1	1.3	0	8.21812	CYP1A1
5	1	1	0.65	0	7.21112	CYP1A1
5	1	0	3.25	0	8.6428	CYP1A1
5	1	0	1.3	0	8.36205	CYP1A1
5	1	0	0.65	0	8.20744	CYP1A1
5	1	0	0.325	0	7.06252	CYP1A1
5	1	1	3.25	1	10.8626	CYP1A1
5	1	1	1.3	1	10.4782	CYP1A1
5	1	1	0.65	1	8.13202	CYP1A1
5	1	1	0.325	1	7.37906	CYP1A1
5	1	0	3.25	1	11.7312	CYP1A1
5	1	0	1.3	1	9.72278	CYP1A1
5	1	0	0.65	1	8.76228	CYP1A1
5	1	0	0.325	1	7.29111	CYP1A1
1	0	1	3.2	0	6.14457	CYP1A2
1	0	1	0.65	0	6.07188	CYP1A2
1	0	1	0.13	0	6.29091	CYP1A2
1	0	1	0.026	0	6.10361	CYP1A2
1	0	0	3.2	0	6.60742	CYP1A2
1	0	0	0.65	0	5.74611	CYP1A2
1	0	0	0.13	0	5.8651	CYP1A2
1	0	0	0.026	0	6.23173	CYP1A2
1	0	0	0.0052	0	6.51584	CYP1A2
2	0	1	3.2	0	6.94955	CYP1A2
2	0	1	0.65	0	7.0497	CYP1A2
2	0	1	0.13	0	7.14521	CYP1A2
2	0	0	3.2	0	7.48108	CYP1A2
2	0	0	0.65	0	7.52923	CYP1A2
2	0	0	0.13	0	8.27846	CYP1A2
2	0	0	0.026	0	8.04942	CYP1A2
2	0	0	0.0052	0	6.76899	CYP1A2
1	1	1	3.25	0	10.8276	CYP1A2
1	1	1	0.65	0	7.36344	CYP1A2
1	1	0	3.25	0	10.3584	CYP1A2
1	1	0	0.65	0	6.60371	CYP1A2
1	0	1	3.2	1	8.92946	CYP1A2
1	0	1	0.65	1	8.58079	CYP1A2
1	0	1	0.13	1	7.10093	CYP1A2
1	0	1	0.026	1	6.97268	CYP1A2
1	0	0	3.2	1	10.6129	CYP1A2
1	0	0	0.65	1	8.93564	CYP1A2
1	0	0	0.13	1	7.41427	CYP1A2
1	0	0	0.026	1	6.56707	CYP1A2
2	0	1	3.2	1	6.75038	CYP1A2
2	0	1	0.65	1	6.69735	CYP1A2
2	0	1	0.13	1	6.2527	CYP1A2
2	0	1	0.026	1	6.19944	CYP1A2
2	0	0	3.2	1	5.70318	CYP1A2
2	0	0	0.65	1	7.03985	CYP1A2
2	0	0	0.13	1	7.99444	CYP1A2
2	0	0	0.026	1	7.66498	CYP1A2
2	0	0	0.0052	1	7.08673	CYP1A2
3	0	1	3.2	0	7.63991	CYP1A2
3	0	1	0.65	0	6.56042	CYP1A2
3	0	1	0.13	0	5.81889	CYP1A2
3	0	1	0.026	0	6.55492	CYP1A2
3	0	0	3.2	0	7.10714	CYP1A2
3	0	0	0.65	0	6.51309	CYP1A2
3	0	0	0.13	0	6.08741	CYP1A2
3	0	0	0.026	0	6.01265	CYP1A2
3	0	0	0.0052	0	5.86062	CYP1A2
1	1	1	3.25	1	8.62048	CYP1A2
1	1	1	0.65	1	8.50206	CYP1A2
1	1	1	0.13	1	6.70818	CYP1A2
1	1	0	3.25	1	10.0106	CYP1A2
1	1	0	0.65	1	8.94716	CYP1A2
1	1	0	0.13	1	7.44172	CYP1A2
3	0	1	3.2	1	8.45497	CYP1A2
3	0	1	0.65	1	9.56885	CYP1A2
3	0	1	0.13	1	7.53713	CYP1A2
3	0	1	0.026	1	7.91544	CYP1A2
3	0	1	0.0052	1	8.47181	CYP1A2
3	0	0	3.2	1	9.8746	CYP1A2
3	0	0	0.65	1	9.48935	CYP1A2
3	0	0	0.13	1	9.06559	CYP1A2
3	0	0	0.026	1	8.17409	CYP1A2
3	0	0	0.0052	1	7.95431	CYP1A2
4	0	1	3.2	0	11.2043	CYP1A2
4	0	1	0.65	0	8.77214	CYP1A2
4	0	1	0.13	0	7.90556	CYP1A2
4	0	1	0.026	0	7.49956	CYP1A2
4	0	1	0.0052	0	7.81283	CYP1A2
4	0	0	3.2	0	12.3207	CYP1A2
4	0	0	0.65	0	10.1505	CYP1A2
4	0	0	0.13	0	8.41466	CYP1A2
4	0	0	0.026	0	7.46213	CYP1A2
4	0	0	0.0052	0	7.11724	CYP1A2
2	1	1	3.25	0	10.3273	CYP1A2
2	1	1	1.3	0	8.45988	CYP1A2
2	1	1	0.65	0	7.59159	CYP1A2
2	1	1	0.325	0	6.83841	CYP1A2
2	1	0	3.25	0	10.987	CYP1A2
2	1	0	1.3	0	8.59563	CYP1A2
2	1	0	0.65	0	7.85197	CYP1A2
2	1	0	0.325	0	6.97735	CYP1A2
4	0	1	3.2	1	7.19182	CYP1A2
4	0	1	0.65	1	8.43601	CYP1A2
4	0	1	0.13	1	7.59485	CYP1A2
4	0	1	0.026	1	6.89636	CYP1A2
4	0	0	3.2	1	6.80198	CYP1A2
4	0	0	0.65	1	8.73856	CYP1A2
4	0	0	0.13	1	8.40727	CYP1A2
4	0	0	0.026	1	6.76887	CYP1A2
4	0	0	0.0052	1	6.66432	CYP1A2
2	1	1	3.25	1	7.53797	CYP1A2
2	1	1	1.3	1	7.20271	CYP1A2
2	1	1	0.65	1	7.73854	CYP1A2
2	1	1	0.325	1	6.8534	CYP1A2
2	1	1	0.13	1	6.64782	CYP1A2
2	1	0	3.25	1	7.52688	CYP1A2
2	1	0	1.3	1	6.83068	CYP1A2
2	1	0	0.65	1	7.881	CYP1A2
2	1	0	0.325	1	6.98125	CYP1A2
2	1	0	0.13	1	6.6274	CYP1A2
3	1	1	3.25	0	9.39925	CYP1A2
3	1	1	1.3	0	7.51428	CYP1A2
3	1	1	0.65	0	6.69684	CYP1A2
3	1	1	0.325	0	6.34464	CYP1A2
3	1	1	0.13	0	7.31276	CYP1A2
3	1	0	3.25	0	9.58453	CYP1A2
3	1	0	1.3	0	7.02438	CYP1A2
3	1	0	0.65	0	6.65756	CYP1A2
3	1	0	0.325	0	6.05629	CYP1A2
3	1	0	0.13	0	6.79278	CYP1A2
5	0	1	3.2	0	8.31259	CYP1A2
5	0	1	0.65	0	8.30137	CYP1A2
5	0	1	0.13	0	8.31857	CYP1A2
5	0	1	0.026	0	6.91839	CYP1A2
5	0	1	0.0052	0	6.36432	CYP1A2
5	0	0	3.2	0	7.94545	CYP1A2
5	0	0	0.65	0	7.98221	CYP1A2
5	0	0	0.13	0	8.09011	CYP1A2
5	0	0	0.026	0	6.30498	CYP1A2
5	0	0	0.0052	0	6.0676	CYP1A2
3	1	1	3.25	1	6.10494	CYP1A2
3	1	1	1.3	1	8.37186	CYP1A2
3	1	1	0.65	1	7.28458	CYP1A2
3	1	1	0.325	1	7.34727	CYP1A2
3	1	1	0.13	1	6.54121	CYP1A2
3	1	0	3.25	1	6.7298	CYP1A2
3	1	0	1.3	1	6.66032	CYP1A2
3	1	0	0.65	1	7.25529	CYP1A2
3	1	0	0.325	1	6.2945	CYP1A2
3	1	0	0.13	1	6.80262	CYP1A2
5	0	1	3.2	1	9.33048	CYP1A2
5	0	1	0.65	1	8.98008	CYP1A2
5	0	1	0.13	1	9.53383	CYP1A2
5	0	1	0.026	1	7.42329	CYP1A2
5	0	1	0.0052	1	5.75668	CYP1A2
5	0	0	3.2	1	9.78193	CYP1A2
5	0	0	0.13	1	9.46788	CYP1A2
5	0	0	0.026	1	7.75906	CYP1A2
5	0	0	0.0052	1	5.57914	CYP1A2
4	1	1	3.25	0	9.0842	CYP1A2
4	1	1	1.3	0	6.96623	CYP1A2
4	1	1	0.65	0	7.09146	CYP1A2
4	1	1	0.325	0	6.20743	CYP1A2
4	1	0	3.25	0	9.58429	CYP1A2
4	1	0	1.3	0	6.86362	CYP1A2
4	1	0	0.65	0	6.19796	CYP1A2
4	1	0	0.325	0	5.00786	CYP1A2
4	1	1	3.25	1	7.2795	CYP1A2
4	1	1	1.3	1	8.10468	CYP1A2
4	1	1	0.65	1	6.82826	CYP1A2
4	1	1	0.325	1	6.90247	CYP1A2
4	1	0	3.25	1	7.2089	CYP1A2
4	1	0	1.3	1	8.11909	CYP1A2
4	1	0	0.65	1	8.04957	CYP1A2
4	1	0	0.325	1	7.34893	CYP1A2
4	1	0	0.13	1	6.10359	CYP1A2
5	1	1	3.25	0	6.56379	CYP1A2
5	1	1	1.3	0	6.68102	CYP1A2
5	1	1	0.65	0	6.3526	CYP1A2
5	1	0	3.25	0	6.59975	CYP1A2
5	1	0	1.3	0	6.90705	CYP1A2
5	1	0	0.65	0	6.75842	CYP1A2
5	1	0	0.325	0	6.59059	CYP1A2
5	1	1	3.25	1	8.49886	CYP1A2
5	1	1	1.3	1	8.69753	CYP1A2
5	1	1	0.65	1	6.89886	CYP1A2
5	1	1	0.325	1	7.30106	CYP1A2
5	1	0	3.25	1	9.80794	CYP1A2
5	1	0	1.3	1	8.00072	CYP1A2
5	1	0	0.65	1	7.67813	CYP1A2
5	1	0	0.325	1	7.05445	CYP1A2
1	0	1	3.2	0	1.92949	CYP27A1
1	0	1	0.65	0	1.79561	CYP27A1
1	0	1	0.13	0	1.23884	CYP27A1
1	0	1	0.026	0	21.9368	CYP27A1
1	0	0	3.2	0	1.96031	CYP27A1
1	0	0	0.65	0	2.12363	CYP27A1
1	0	0	0.13	0	1.93566	CYP27A1
1	0	0	0.026	0	1.93306	CYP27A1
1	0	0	0.0052	0	2.02076	CYP27A1
2	0	1	3.2	0	3.08581	CYP27A1
2	0	1	0.65	0	3.07532	CYP27A1
2	0	1	0.13	0	2.20186	CYP27A1
2	0	0	3.2	0	2.8726	CYP27A1
2	0	0	0.65	0	2.99184	CYP27A1
2	0	0	0.13	0	2.21338	CYP27A1
2	0	0	0.026	0	1.93986	CYP27A1
2	0	0	0.0052	0	2.51659	CYP27A1
1	1	1	3.25	0	2.87551	CYP27A1
1	1	1	0.65	0	1.98329	CYP27A1
1	1	0	3.25	0	2.61629	CYP27A1
1	1	0	0.65	0	2.21552	CYP27A1
1	0	1	3.2	1	3.14188	CYP27A1
1	0	1	0.65	1	2.48489	CYP27A1
1	0	1	0.13	1	0.971979	CYP27A1
1	0	1	0.026	1	2.08347	CYP27A1
1	0	0	3.2	1	3.27918	CYP27A1
1	0	0	0.65	1	2.60318	CYP27A1
1	0	0	0.13	1	1.60605	CYP27A1
1	0	0	0.026	1	1.42192	CYP27A1
2	0	1	3.2	1	2.83166	CYP27A1
2	0	1	0.65	1	2.78568	CYP27A1
2	0	1	0.13	1	2.0854	CYP27A1
2	0	1	0.026	1	2.08878	CYP27A1
2	0	0	3.2	1	2.32573	CYP27A1
2	0	0	0.65	1	2.60143	CYP27A1
2	0	0	0.13	1	1.93607	CYP27A1
2	0	0	0.026	1	2.34973	CYP27A1
2	0	0	0.0052	1	2.07823	CYP27A1
3	0	1	3.2	0	3.00843	CYP27A1
3	0	1	0.65	0	2.21669	CYP27A1
3	0	1	0.13	0	2.01489	CYP27A1
3	0	1	0.026	0	2.92941	CYP27A1
3	0	0	3.2	0	2.20099	CYP27A1
3	0	0	0.65	0	2.29178	CYP27A1
3	0	0	0.13	0	2.01493	CYP27A1
3	0	0	0.026	0	2.18775	CYP27A1
3	0	0	0.0052	0	2.21518	CYP27A1
1	1	1	3.25	1	2.23388	CYP27A1
1	1	1	0.65	1	1.79427	CYP27A1
1	1	1	0.13	1	1.84026	CYP27A1
1	1	0	3.25	1	2.31035	CYP27A1
1	1	0	0.65	1	2.11355	CYP27A1
1	1	0	0.13	1	2.18528	CYP27A1
3	0	1	3.2	1	3.25678	CYP27A1
3	0	1	0.65	1	3.37898	CYP27A1
3	0	1	0.13	1	2.23745	CYP27A1
3	0	1	0.026	1	2.02962	CYP27A1
3	0	1	0.0052	1	2.36793	CYP27A1
3	0	0	3.2	1	3.17979	CYP27A1
3	0	0	0.65	1	2.98694	CYP27A1
3	0	0	0.13	1	2.31843	CYP27A1
3	0	0	0.026	1	2.08606	CYP27A1
3	0	0	0.0052	1	2.15508	CYP27A1
4	0	1	3.2	0	2.60381	CYP27A1
4	0	1	0.65	0	1.8707	CYP27A1
4	0	1	0.13	0	1.18468	CYP27A1
4	0	1	0.026	0	0.831664	CYP27A1
4	0	1	0.0052	0	1.22517	CYP27A1
4	0	0	3.2	0	2.80815	CYP27A1
4	0	0	0.65	0	1.89008	CYP27A1
4	0	0	0.13	0	1.52531	CYP27A1
4	0	0	0.026	0	1.27798	CYP27A1
4	0	0	0.0052	0	1.33293	CYP27A1
2	1	1	3.25	0	2.75328	CYP27A1
2	1	1	1.3	0	2.06541	CYP27A1
2	1	1	0.65	0	1.98112	CYP27A1
2	1	1	0.325	0	1.44125	CYP27A1
2	1	0	3.25	0	2.72674	CYP27A1
2	1	0	1.3	0	2.2489	CYP27A1
2	1	0	0.65	0	2.25536	CYP27A1
2	1	0	0.325	0	1.84835	CYP27A1
4	0	1	3.2	1	1.80575	CYP27A1
4	0	1	0.65	1	2.16818	CYP27A1
4	0	1	0.13	1	1.761	CYP27A1
4	0	1	0.026	1	1.50712	CYP27A1
4	0	0	3.2	1	1.14558	CYP27A1
4	0	0	0.65	1	2.08142	CYP27A1
4	0	0	0.13	1	1.77651	CYP27A1
4	0	0	0.026	1	1.31916	CYP27A1
4	0	0	0.0052	1	1.52846	CYP27A1
2	1	1	3.25	1	2.52258	CYP27A1
2	1	1	1.3	1	2.67804	CYP27A1
2	1	1	0.65	1	3.08254	CYP27A1
2	1	1	0.325	1	2.17406	CYP27A1
2	1	1	0.13	1	2.24129	CYP27A1
2	1	0	3.25	1	1.28057	CYP27A1
2	1	0	1.3	1	2.17282	CYP27A1
2	1	0	0.65	1	2.31628	CYP27A1
2	1	0	0.325	1	2.02815	CYP27A1
2	1	0	0.13	1	2.18528	CYP27A1
3	1	1	3.25	0	2.28778	CYP27A1
3	1	1	1.3	0	2.17827	CYP27A1
3	1	1	0.65	0	2.02969	CYP27A1
3	1	1	0.325	0	1.98711	CYP27A1
3	1	1	0.13	0	2.12207	CYP27A1
3	1	0	3.25	0	1.74536	CYP27A1
3	1	0	1.3	0	2.05239	CYP27A1
3	1	0	0.65	0	1.91621	CYP27A1
3	1	0	0.325	0	1.94282	CYP27A1
3	1	0	0.13	0	2.05175	CYP27A1
5	0	1	3.2	0	1.89922	CYP27A1
5	0	1	0.65	0	2.00363	CYP27A1
5	0	1	0.13	0	2.00998	CYP27A1
5	0	1	0.026	0	1.47991	CYP27A1
5	0	1	0.0052	0	1.4909	CYP27A1
5	0	0	3.2	0	1.39142	CYP27A1
5	0	0	0.65	0	1.80217	CYP27A1
5	0	0	0.13	0	1.97547	CYP27A1
5	0	0	0.026	0	1.40061	CYP27A1
5	0	0	0.0052	0	1.43365	CYP27A1
3	1	1	3.25	1	0.578993	CYP27A1
3	1	1	1.3	1	2.05163	CYP27A1
3	1	1	0.65	1	2.49775	CYP27A1
3	1	1	0.325	1	2.15464	CYP27A1
3	1	1	0.13	1	1.8245	CYP27A1
3	1	0	3.25	1	1.2298	CYP27A1
3	1	0	1.3	1	1.70734	CYP27A1
3	1	0	0.65	1	2.29493	CYP27A1
3	1	0	0.325	1	1.92797	CYP27A1
3	1	0	0.13	1	1.77675	CYP27A1
5	0	1	3.2	1	2.75906	CYP27A1
5	0	1	0.65	1	2.61498	CYP27A1
5	0	1	0.13	1	2.97238	CYP27A1
5	0	1	0.026	1	1.99642	CYP27A1
5	0	1	0.0052	1	2.20074	CYP27A1
5	0	0	3.2	1	3.0943	CYP27A1
5	0	0	0.13	1	2.72493	CYP27A1
5	0	0	0.026	1	2.40488	CYP27A1
5	0	0	0.0052	1	2.21535	CYP27A1
4	1	1	3.25	0	2.57934	CYP27A1
4	1	1	1.3	0	2.56405	CYP27A1
4	1	1	0.65	0	2.60267	CYP27A1
4	1	1	0.325	0	2.17098	CYP27A1
4	1	0	3.25	0	2.6602	CYP27A1
4	1	0	1.3	0	2.28769	CYP27A1
4	1	0	0.65	0	2.28118	CYP27A1
4	1	0	0.325	0	1.89317	CYP27A1
4	1	1	3.25	1	2.79829	CYP27A1
4	1	1	1.3	1	3.16007	CYP27A1
4	1	1	0.65	1	2.43679	CYP27A1
4	1	1	0.325	1	2.1984	CYP27A1
4	1	0	3.25	1	2.08469	CYP27A1
4	1	0	1.3	1	2.64239	CYP27A1
4	1	0	0.65	1	2.28968	CYP27A1
4	1	0	0.325	1	2.33603	CYP27A1
4	1	0	0.13	1	2.48646	CYP27A1
5	1	1	3.25	0	2.35664	CYP27A1
5	1	1	1.3	0	2.42015	CYP27A1
5	1	1	0.65	0	2.13654	CYP27A1
5	1	0	3.25	0	1.82749	CYP27A1
5	1	0	1.3	0	2.37348	CYP27A1
5	1	0	0.65	0	1.76372	CYP27A1
5	1	0	0.325	0	1.70032	CYP27A1
5	1	1	3.25	1	2.52392	CYP27A1
5	1	1	1.3	1	2.50202	CYP27A1
5	1	1	0.65	1	1.99345	CYP27A1
5	1	1	0.325	1	1.7947	CYP27A1
5	1	0	3.25	1	2.49763	CYP27A1
5	1	0	1.3	1	2.10537	CYP27A1
5	1	0	0.65	1	2.15638	CYP27A1
5	1	0	0.325	1	1.67014	CYP27A1
1	0	1	3.2	0	3.4726	CYP2B6
1	0	1	0.65	0	2.71049	CYP2B6
1	0	1	0.13	0	2.60286	CYP2B6
1	0	1	0.026	0	2.77968	CYP2B6
1	0	0	3.2	0	3.36032	CYP2B6
1	0	0	0.65	0	2.21479	CYP2B6
1	0	0	0.13	0	2.35358	CYP2B6
1	0	0	0.026	0	3.02425	CYP2B6
1	0	0	0.0052	0	3.37646	CYP2B6
2	0	1	3.2	0	4.88453	CYP2B6
2	0	1	0.65	0	3.96546	CYP2B6
2	0	1	0.13	0	3.31688	CYP2B6
2	0	0	3.2	0	5.29292	CYP2B6
2	0	0	0.65	0	4.95646	CYP2B6
2	0	0	0.13	0	3.29103	CYP2B6
2	0	0	0.026	0	3.683	CYP2B6
2	0	0	0.0052	0	4.09468	CYP2B6
1	1	1	3.25	0	7.24692	CYP2B6
1	1	1	0.65	0	3.56801	CYP2B6
1	1	0	3.25	0	6.80757	CYP2B6
1	1	0	0.65	0	2.89225	CYP2B6
1	0	1	3.2	1	5.06467	CYP2B6
1	0	1	0.65	1	3.7704	CYP2B6
1	0	1	0.13	1	3.53927	CYP2B6
1	0	1	0.026	1	3.16158	CYP2B6
1	0	0	3.2	1	4.92276	CYP2B6
1	0	0	0.65	1	3.86561	CYP2B6
1	0	0	0.13	1	2.11119	CYP2B6
1	0	0	0.026	1	2.99984	CYP2B6
2	0	1	3.2	1	3.13925	CYP2B6
2	0	1	0.65	1	3.07705	CYP2B6
2	0	1	0.13	1	2.12657	CYP2B6
2	0	1	0.026	1	2.35859	CYP2B6
2	0	0	3.2	1	2.87412	CYP2B6
2	0	0	0.65	1	3.54649	CYP2B6
2	0	0	0.13	1	2.3487	CYP2B6
2	0	0	0.026	1	3.18026	CYP2B6
2	0	0	0.0052	1	2.72705	CYP2B6
3	0	1	3.2	0	3.44247	CYP2B6
3	0	1	0.65	0	2.60914	CYP2B6
3	0	1	0.13	0	2.54963	CYP2B6
3	0	1	0.026	0	2.83518	CYP2B6
3	0	0	3.2	0	5.15898	CYP2B6
3	0	0	0.65	0	4.1027	CYP2B6
3	0	0	0.13	0	2.65183	CYP2B6
3	0	0	0.026	0	3.22482	CYP2B6
3	0	0	0.0052	0	2.87051	CYP2B6
1	1	1	3.25	1	5.80489	CYP2B6
1	1	1	0.65	1	3.30582	CYP2B6
1	1	1	0.13	1	3.34348	CYP2B6
1	1	0	3.25	1	6.64939	CYP2B6
1	1	0	0.65	1	3.83222	CYP2B6
1	1	0	0.13	1	3.56651	CYP2B6
3	0	1	3.2	1	4.48941	CYP2B6
3	0	1	0.65	1	4.53201	CYP2B6
3	0	1	0.13	1	2.74666	CYP2B6
3	0	1	0.026	1	2.25221	CYP2B6
3	0	1	0.0052	1	2.55343	CYP2B6
3	0	0	3.2	1	5.95154	CYP2B6
3	0	0	0.65	1	4.22046	CYP2B6
3	0	0	0.13	1	2.74641	CYP2B6
3	0	0	0.026	1	2.39852	CYP2B6
3	0	0	0.0052	1	2.03024	CYP2B6
4	0	1	3.2	0	5.605	CYP2B6
4	0	1	0.65	0	4.02249	CYP2B6
4	0	1	0.13	0	2.96443	CYP2B6
4	0	1	0.026	0	3.00038	CYP2B6
4	0	1	0.0052	0	4.72393	CYP2B6
4	0	0	3.2	0	6.47688	CYP2B6
4	0	0	0.65	0	4.82924	CYP2B6
4	0	0	0.13	0	3.1352	CYP2B6
4	0	0	0.026	0	3.11113	CYP2B6
4	0	0	0.0052	0	3.65166	CYP2B6
2	1	1	3.25	0	7.79127	CYP2B6
2	1	1	1.3	0	5.5266	CYP2B6
2	1	1	0.65	0	3.76823	CYP2B6
2	1	1	0.325	0	3.67188	CYP2B6
2	1	0	3.25	0	7.27184	CYP2B6
2	1	0	1.3	0	4.60402	CYP2B6
2	1	0	0.65	0	3.31695	CYP2B6
2	1	0	0.325	0	3.19518	CYP2B6
4	0	1	3.2	1	2.60272	CYP2B6
4	0	1	0.65	1	3.15522	CYP2B6
4	0	1	0.13	1	1.99267	CYP2B6
4	0	1	0.026	1	2.35643	CYP2B6
4	0	0	3.2	1	2.51775	CYP2B6
4	0	0	0.65	1	2.99148	CYP2B6
4	0	0	0.13	1	2.48396	CYP2B6
4	0	0	0.026	1	2.48614	CYP2B6
4	0	0	0.0052	1	2.80747	CYP2B6
2	1	1	3.25	1	3.95864	CYP2B6
2	1	1	1.3	1	3.08178	CYP2B6
2	1	1	0.65	1	2.50905	CYP2B6
2	1	1	0.325	1	1.75879	CYP2B6
2	1	1	0.13	1	2.38935	CYP2B6
2	1	0	3.25	1	3.66301	CYP2B6
2	1	0	1.3	1	2.59261	CYP2B6
2	1	0	0.65	1	2.58813	CYP2B6
2	1	0	0.325	1	1.91115	CYP2B6
2	1	0	0.13	1	2.46517	CYP2B6
3	1	1	3.25	0	5.4324	CYP2B6
3	1	1	1.3	0	4.16151	CYP2B6
3	1	1	0.65	0	3.09836	CYP2B6
3	1	1	0.325	0	3.46327	CYP2B6
3	1	1	0.13	0	4.63259	CYP2B6
3	1	0	3.25	0	5.07656	CYP2B6
3	1	0	1.3	0	3.50548	CYP2B6
3	1	0	0.65	0	3.3114	CYP2B6
3	1	0	0.325	0	3.27732	CYP2B6
3	1	0	0.13	0	4.28288	CYP2B6
5	0	1	3.2	0	3.35464	CYP2B6
5	0	1	0.65	0	3.28064	CYP2B6
5	0	1	0.13	0	2.60806	CYP2B6
5	0	1	0.026	0	2.36006	CYP2B6
5	0	1	0.0052	0	2.56854	CYP2B6
5	0	0	3.2	0	2.82757	CYP2B6
5	0	0	0.65	0	2.87003	CYP2B6
5	0	0	0.13	0	3.11733	CYP2B6
5	0	0	0.026	0	2.15084	CYP2B6
5	0	0	0.0052	0	1.89777	CYP2B6
3	1	1	3.25	1	2.30496	CYP2B6
3	1	1	1.3	1	4.13406	CYP2B6
3	1	1	0.65	1	2.77224	CYP2B6
3	1	1	0.325	1	3.46601	CYP2B6
3	1	1	0.13	1	3.18962	CYP2B6
3	1	0	3.25	1	3.3239	CYP2B6
3	1	0	1.3	1	2.3829	CYP2B6
3	1	0	0.65	1	3.5757	CYP2B6
3	1	0	0.325	1	2.2644	CYP2B6
3	1	0	0.13	1	3.19435	CYP2B6
5	0	1	3.2	1	4.36983	CYP2B6
5	0	1	0.65	1	3.84391	CYP2B6
5	0	1	0.13	1	4.49428	CYP2B6
5	0	1	0.026	1	2.47488	CYP2B6
5	0	1	0.0052	1	1.83558	CYP2B6
5	0	0	3.2	1	5.3426	CYP2B6
5	0	0	0.13	1	4.61897	CYP2B6
5	0	0	0.026	1	2.92646	CYP2B6
5	0	0	0.0052	1	1.91827	CYP2B6
4	1	1	3.25	0	5.37874	CYP2B6
4	1	1	1.3	0	3.84697	CYP2B6
4	1	1	0.65	0	3.73977	CYP2B6
4	1	1	0.325	0	3.69236	CYP2B6
4	1	0	3.25	0	5.91971	CYP2B6
4	1	0	1.3	0	3.69293	CYP2B6
4	1	0	0.65	0	3.47919	CYP2B6
4	1	0	0.325	0	3.50845	CYP2B6
4	1	1	3.25	1	4.38715	CYP2B6
4	1	1	1.3	1	4.55698	CYP2B6
4	1	1	0.65	1	2.50579	CYP2B6
4	1	1	0.325	1	2.22633	CYP2B6
4	1	0	3.25	1	5.01403	CYP2B6
4	1	0	1.3	1	3.78798	CYP2B6
4	1	0	0.65	1	3.12408	CYP2B6
4	1	0	0.325	1	2.75681	CYP2B6
4	1	0	0.13	1	2.5324	CYP2B6
5	1	1	3.25	0	3.44986	CYP2B6
5	1	1	1.3	0	3.34246	CYP2B6
5	1	1	0.65	0	3.15072	CYP2B6
5	1	0	3.25	0	3.37679	CYP2B6
5	1	0	1.3	0	3.56032	CYP2B6
5	1	0	0.65	0	2.88943	CYP2B6
5	1	0	0.325	0	2.79706	CYP2B6
5	1	1	3.25	1	3.7244	CYP2B6
5	1	1	1.3	1	3.58095	CYP2B6
5	1	1	0.65	1	2.17352	CYP2B6
5	1	1	0.325	1	2.94239	CYP2B6
5	1	0	3.25	1	3.95726	CYP2B6
5	1	0	1.3	1	3.11614	CYP2B6
5	1	0	0.65	1	2.60979	CYP2B6
5	1	0	0.325	1	2.31888	CYP2B6
1	0	1	3.2	0	2.23931	CYP2C19
1	0	1	0.65	0	0.9253	CYP2C19
1	0	1	0.13	0	2.02163	CYP2C19
1	0	1	0.026	0	2.5361	CYP2C19
1	0	0	3.2	0	1.98695	CYP2C19
1	0	0	0.65	0	2.30854	CYP2C19
1	0	0	0.13	0	1.76142	CYP2C19
1	0	0	0.026	0	2.90652	CYP2C19
1	0	0	0.0052	0	3.63517	CYP2C19
2	0	1	3.2	0	4.35067	CYP2C19
2	0	1	0.65	0	4.27379	CYP2C19
2	0	1	0.13	0	3.85862	CYP2C19
2	0	0	3.2	0	4.94763	CYP2C19
2	0	0	0.65	0	4.57729	CYP2C19
2	0	0	0.13	0	3.48865	CYP2C19
2	0	0	0.026	0	3.73158	CYP2C19
2	0	0	0.0052	0	5.12695	CYP2C19
1	1	1	3.25	0	6.38783	CYP2C19
1	1	1	0.65	0	2.86731	CYP2C19
1	1	0	3.25	0	5.61429	CYP2C19
1	1	0	0.65	0	2.87842	CYP2C19
1	0	1	3.2	1	2.69647	CYP2C19
1	0	1	0.65	1	2.16552	CYP2C19
1	0	1	0.13	1	1.09622	CYP2C19
1	0	1	0.026	1	3.29327	CYP2C19
1	0	0	3.2	1	3.99505	CYP2C19
1	0	0	0.65	1	2.73928	CYP2C19
1	0	0	0.13	1	2.17168	CYP2C19
1	0	0	0.026	1	1.48097	CYP2C19
2	0	1	3.2	1	1.69217	CYP2C19
2	0	1	0.65	1	1.79752	CYP2C19
2	0	1	0.13	1	1.24433	CYP2C19
2	0	1	0.026	1	1.59993	CYP2C19
2	0	0	3.2	1	0.921242	CYP2C19
2	0	0	0.65	1	1.5025	CYP2C19
2	0	0	0.13	1	1.46183	CYP2C19
2	0	0	0.026	1	2.28982	CYP2C19
2	0	0	0.0052	1	3.05859	CYP2C19
3	0	1	3.2	0	1.78426	CYP2C19
3	0	1	0.65	0	1.39363	CYP2C19
3	0	1	0.13	0	1.76921	CYP2C19
3	0	1	0.026	0	2.77835	CYP2C19
3	0	0	3.2	0	2.18778	CYP2C19
3	0	0	0.65	0	1.41273	CYP2C19
3	0	0	0.13	0	1.56081	CYP2C19
3	0	0	0.026	0	2.19117	CYP2C19
3	0	0	0.0052	0	2.37612	CYP2C19
1	1	1	3.25	1	4.41121	CYP2C19
1	1	1	0.65	1	2.10847	CYP2C19
1	1	1	0.13	1	2.38367	CYP2C19
1	1	0	3.25	1	4.6966	CYP2C19
1	1	0	0.65	1	2.25869	CYP2C19
1	1	0	0.13	1	2.71816	CYP2C19
3	0	1	3.2	1	2.48568	CYP2C19
3	0	1	0.65	1	2.35826	CYP2C19
3	0	1	0.13	1	1.89132	CYP2C19
3	0	1	0.026	1	1.56578	CYP2C19
3	0	1	0.0052	1	2.03868	CYP2C19
3	0	0	3.2	1	2.83225	CYP2C19
3	0	0	0.65	1	1.86425	CYP2C19
3	0	0	0.13	1	1.11965	CYP2C19
3	0	0	0.026	1	1.15767	CYP2C19
3	0	0	0.0052	1	1.89157	CYP2C19
4	0	1	3.2	0	3.31497	CYP2C19
4	0	1	0.65	0	2.2017	CYP2C19
4	0	1	0.13	0	2.12014	CYP2C19
4	0	1	0.026	0	2.46452	CYP2C19
4	0	1	0.0052	0	3.88549	CYP2C19
4	0	0	3.2	0	4.5294	CYP2C19
4	0	0	0.65	0	2.48602	CYP2C19
4	0	0	0.13	0	2.2869	CYP2C19
4	0	0	0.026	0	2.47444	CYP2C19
4	0	0	0.0052	0	3.42808	CYP2C19
2	1	1	3.25	0	3.17073	CYP2C19
2	1	1	1.3	0	1.24018	CYP2C19
2	1	1	0.65	0	1.0003	CYP2C19
2	1	1	0.325	0	1.59423	CYP2C19
2	1	0	3.25	0	4.07242	CYP2C19
2	1	0	1.3	0	1.57713	CYP2C19
2	1	0	0.65	0	1.19573	CYP2C19
2	1	0	0.325	0	1.63526	CYP2C19
4	0	1	3.2	1	0.678361	CYP2C19
4	0	1	0.65	1	1.39641	CYP2C19
4	0	1	0.13	1	1.20733	CYP2C19
4	0	1	0.026	1	1.98931	CYP2C19
4	0	0	3.2	1	0.765691	CYP2C19
4	0	0	0.65	1	1.45188	CYP2C19
4	0	0	0.13	1	1.33172	CYP2C19
4	0	0	0.026	1	1.12483	CYP2C19
4	0	0	0.0052	1	2.20574	CYP2C19
2	1	1	3.25	1	1.44714	CYP2C19
2	1	1	1.3	1	1.24496	CYP2C19
2	1	1	0.65	1	0.958575	CYP2C19
2	1	1	0.325	1	0.929365	CYP2C19
2	1	1	0.13	1	2.00323	CYP2C19
2	1	0	3.25	1	1.02157	CYP2C19
2	1	0	1.3	1	0.843418	CYP2C19
2	1	0	0.65	1	0.69067	CYP2C19
2	1	0	0.325	1	0.831778	CYP2C19
2	1	0	0.13	1	2.03085	CYP2C19
3	1	1	3.25	0	2.80207	CYP2C19
3	1	1	1.3	0	2.21	CYP2C19
3	1	1	0.65	0	1.09725	CYP2C19
3	1	1	0.325	0	2.16918	CYP2C19
3	1	1	0.13	0	3.65661	CYP2C19
3	1	0	3.25	0	2.7269	CYP2C19
3	1	0	1.3	0	1.90897	CYP2C19
3	1	0	0.65	0	0.981728	CYP2C19
3	1	0	0.325	0	1.96673	CYP2C19
3	1	0	0.13	0	3.57153	CYP2C19
5	0	1	3.2	0	1.87314	CYP2C19
5	0	1	0.65	0	1.97722	CYP2C19
5	0	1	0.13	0	1.90154	CYP2C19
5	0	1	0.026	0	1.99993	CYP2C19
5	0	1	0.0052	0	2.53238	CYP2C19
5	0	0	3.2	0	1.02296	CYP2C19
5	0	0	0.65	0	1.24969	CYP2C19
5	0	0	0.13	0	2.08335	CYP2C19
5	0	0	0.026	0	1.76529	CYP2C19
5	0	0	0.0052	0	2.09584	CYP2C19
3	1	1	3.25	1	1.93982	CYP2C19
3	1	1	1.3	1	1.77379	CYP2C19
3	1	1	0.65	1	1.75637	CYP2C19
3	1	1	0.325	1	2.12797	CYP2C19
3	1	1	0.13	1	3.1567	CYP2C19
3	1	0	3.25	1	0.766944	CYP2C19
3	1	0	1.3	1	0.629967	CYP2C19
3	1	0	0.65	1	1.30385	CYP2C19
3	1	0	0.325	1	1.64382	CYP2C19
3	1	0	0.13	1	2.93913	CYP2C19
5	0	1	3.2	1	2.36794	CYP2C19
5	0	1	0.65	1	2.29075	CYP2C19
5	0	1	0.13	1	2.96841	CYP2C19
5	0	1	0.026	1	2.10935	CYP2C19
5	0	1	0.0052	1	2.38904	CYP2C19
5	0	0	3.2	1	2.80309	CYP2C19
5	0	0	0.13	1	2.5072	CYP2C19
5	0	0	0.026	1	2.1277	CYP2C19
5	0	0	0.0052	1	2.20359	CYP2C19
4	1	1	3.25	0	2.71084	CYP2C19
4	1	1	1.3	0	2.1232	CYP2C19
4	1	1	0.65	0	2.48165	CYP2C19
4	1	1	0.325	0	3.11702	CYP2C19
4	1	0	3.25	0	3.4331	CYP2C19
4	1	0	1.3	0	1.65666	CYP2C19
4	1	0	0.65	0	2.49438	CYP2C19
4	1	0	0.325	0	2.35442	CYP2C19
4	1	1	3.25	1	2.27778	CYP2C19
4	1	1	1.3	1	2.56894	CYP2C19
4	1	1	0.65	1	2.01207	CYP2C19
4	1	1	0.325	1	1.89867	CYP2C19
4	1	0	3.25	1	2.24901	CYP2C19
4	1	0	1.3	1	2.1771	CYP2C19
4	1	0	0.65	1	2.1396	CYP2C19
4	1	0	0.325	1	1.91732	CYP2C19
4	1	0	0.13	1	2.18109	CYP2C19
5	1	1	3.25	0	1.68195	CYP2C19
5	1	1	1.3	0	2.21217	CYP2C19
5	1	1	0.65	0	2.32276	CYP2C19
5	1	0	3.25	0	2.87586	CYP2C19
5	1	0	1.3	0	2.37409	CYP2C19
5	1	0	0.65	0	2.71964	CYP2C19
5	1	0	0.325	0	3.20932	CYP2C19
5	1	1	3.25	1	1.91879	CYP2C19
5	1	1	1.3	1	3.26039	CYP2C19
5	1	1	0.65	1	3.2544	CYP2C19
5	1	1	0.325	1	3.40361	CYP2C19
5	1	0	3.25	1	1.99091	CYP2C19
5	1	0	1.3	1	1.76304	CYP2C19
5	1	0	0.65	1	2.27419	CYP2C19
5	1	0	0.325	1	2.35063	CYP2C19
1	0	1	3.2	0	2.95989	CYP2C8
1	0	1	0.65	0	2.83029	CYP2C8
1	0	1	0.13	0	2.83732	CYP2C8
1	0	1	0.026	0	3.44298	CYP2C8
1	0	0	3.2	0	3.51576	CYP2C8
1	0	0	0.65	0	2.66295	CYP2C8
1	0	0	0.13	0	3.05498	CYP2C8
1	0	0	0.026	0	3.37455	CYP2C8
1	0	0	0.0052	0	4.27697	CYP2C8
2	0	1	3.2	0	4.67387	CYP2C8
2	0	1	0.65	0	4.99452	CYP2C8
2	0	1	0.13	0	4.15918	CYP2C8
2	0	0	3.2	0	4.10487	CYP2C8
2	0	0	0.65	0	4.89194	CYP2C8
2	0	0	0.13	0	3.901	CYP2C8
2	0	0	0.026	0	3.91185	CYP2C8
2	0	0	0.0052	0	6.28496	CYP2C8
1	1	1	3.25	0	4.37813	CYP2C8
1	1	1	0.65	0	2.26194	CYP2C8
1	1	0	3.25	0	4.00395	CYP2C8
1	1	0	0.65	0	2.16768	CYP2C8
1	0	1	3.2	1	3.22621	CYP2C8
1	0	1	0.65	1	2.6378	CYP2C8
1	0	1	0.13	1	2.43407	CYP2C8
1	0	1	0.026	1	2.60166	CYP2C8
1	0	0	3.2	1	4.19035	CYP2C8
1	0	0	0.65	1	2.4691	CYP2C8
1	0	0	0.13	1	1.82396	CYP2C8
1	0	0	0.026	1	2.43603	CYP2C8
2	0	1	3.2	1	3.13471	CYP2C8
2	0	1	0.65	1	3.31382	CYP2C8
2	0	1	0.13	1	2.81405	CYP2C8
2	0	1	0.026	1	3.24222	CYP2C8
2	0	0	3.2	1	2.73381	CYP2C8
2	0	0	0.65	1	3.24274	CYP2C8
2	0	0	0.13	1	2.67442	CYP2C8
2	0	0	0.026	1	2.96673	CYP2C8
2	0	0	0.0052	1	3.3275	CYP2C8
3	0	1	3.2	0	2.99295	CYP2C8
3	0	1	0.65	0	2.89113	CYP2C8
3	0	1	0.13	0	2.65273	CYP2C8
3	0	1	0.026	0	4.97411	CYP2C8
3	0	0	3.2	0	3.34534	CYP2C8
3	0	0	0.65	0	3.38056	CYP2C8
3	0	0	0.13	0	3.03878	CYP2C8
3	0	0	0.026	0	3.50931	CYP2C8
3	0	0	0.0052	0	3.62917	CYP2C8
1	1	1	3.25	1	5.66896	CYP2C8
1	1	1	0.65	1	2.09468	CYP2C8
1	1	1	0.13	1	3.48595	CYP2C8
1	1	0	3.25	1	4.93439	CYP2C8
1	1	0	0.65	1	2.66063	CYP2C8
1	1	0	0.13	1	3.26935	CYP2C8
3	0	1	3.2	1	2.9814	CYP2C8
3	0	1	0.65	1	3.35054	CYP2C8
3	0	1	0.13	1	2.51592	CYP2C8
3	0	1	0.026	1	2.53976	CYP2C8
3	0	1	0.0052	1	4.52003	CYP2C8
3	0	0	3.2	1	4.17491	CYP2C8
3	0	0	0.65	1	2.4561	CYP2C8
3	0	0	0.13	1	2.50546	CYP2C8
3	0	0	0.026	1	2.40535	CYP2C8
3	0	0	0.0052	1	2.55059	CYP2C8
4	0	1	3.2	0	3.77516	CYP2C8
4	0	1	0.65	0	3.39296	CYP2C8
4	0	1	0.13	0	2.69382	CYP2C8
4	0	1	0.026	0	2.75575	CYP2C8
4	0	1	0.0052	0	4.34585	CYP2C8
4	0	0	3.2	0	4.44974	CYP2C8
4	0	0	0.65	0	2.89615	CYP2C8
4	0	0	0.13	0	2.99712	CYP2C8
4	0	0	0.026	0	2.89276	CYP2C8
4	0	0	0.0052	0	3.95835	CYP2C8
2	1	1	3.25	0	4.13248	CYP2C8
2	1	1	1.3	0	2.57101	CYP2C8
2	1	1	0.65	0	2.19569	CYP2C8
2	1	1	0.325	0	2.43845	CYP2C8
2	1	0	3.25	0	4.7883	CYP2C8
2	1	0	1.3	0	2.954	CYP2C8
2	1	0	0.65	0	2.64487	CYP2C8
2	1	0	0.325	0	2.64354	CYP2C8
4	0	1	3.2	1	1.98503	CYP2C8
4	0	1	0.65	1	2.55705	CYP2C8
4	0	1	0.13	1	2.49461	CYP2C8
4	0	1	0.026	1	2.69203	CYP2C8
4	0	0	3.2	1	2.26595	CYP2C8
4	0	0	0.65	1	2.66043	CYP2C8
4	0	0	0.13	1	2.93536	CYP2C8
4	0	0	0.026	1	2.37238	CYP2C8
4	0	0	0.0052	1	3.49915	CYP2C8
2	1	1	3.25	1	3.52249	CYP2C8
2	1	1	1.3	1	3.05003	CYP2C8
2	1	1	0.65	1	2.86031	CYP2C8
2	1	1	0.325	1	2.85326	CYP2C8
2	1	1	0.13	1	3.75495	CYP2C8
2	1	0	3.25	1	2.28747	CYP2C8
2	1	0	1.3	1	2.64295	CYP2C8
2	1	0	0.65	1	2.50241	CYP2C8
2	1	0	0.325	1	2.75787	CYP2C8
2	1	0	0.13	1	3.59923	CYP2C8
3	1	1	3.25	0	3.7316	CYP2C8
3	1	1	1.3	0	2.94713	CYP2C8
3	1	1	0.65	0	2.46778	CYP2C8
3	1	1	0.325	0	3.05664	CYP2C8
3	1	1	0.13	0	5.11338	CYP2C8
3	1	0	3.25	0	4.49024	CYP2C8
3	1	0	1.3	0	2.85913	CYP2C8
3	1	0	0.65	0	2.47898	CYP2C8
3	1	0	0.325	0	3.05687	CYP2C8
3	1	0	0.13	0	4.46599	CYP2C8
5	0	1	3.2	0	1.87792	CYP2C8
5	0	1	0.65	0	2.57091	CYP2C8
5	0	1	0.13	0	2.3799	CYP2C8
5	0	1	0.026	0	2.68826	CYP2C8
5	0	1	0.0052	0	3.03245	CYP2C8
5	0	0	3.2	0	1.71097	CYP2C8
5	0	0	0.65	0	2.13846	CYP2C8
5	0	0	0.13	0	2.45411	CYP2C8
5	0	0	0.026	0	2.22026	CYP2C8
5	0	0	0.0052	0	2.72765	CYP2C8
3	1	1	3.25	1	1.45123	CYP2C8
3	1	1	1.3	1	3.27629	CYP2C8
3	1	1	0.65	1	3.15932	CYP2C8
3	1	1	0.325	1	2.94396	CYP2C8
3	1	1	0.13	1	4.29378	CYP2C8
3	1	0	3.25	1	2.53742	CYP2C8
3	1	0	1.3	1	2.1015	CYP2C8
3	1	0	0.65	1	2.6079	CYP2C8
3	1	0	0.325	1	2.74481	CYP2C8
3	1	0	0.13	1	3.92174	CYP2C8
5	0	1	3.2	1	2.89953	CYP2C8
5	0	1	0.65	1	3.02875	CYP2C8
5	0	1	0.13	1	4.31208	CYP2C8
5	0	1	0.026	1	2.9661	CYP2C8
5	0	1	0.0052	1	3.38717	CYP2C8
5	0	0	3.2	1	3.85033	CYP2C8
5	0	0	0.13	1	3.66442	CYP2C8
5	0	0	0.026	1	2.96604	CYP2C8
5	0	0	0.0052	1	3.4804	CYP2C8
4	1	1	3.25	0	2.90846	CYP2C8
4	1	1	1.3	0	3.00176	CYP2C8
4	1	1	0.65	0	3.1235	CYP2C8
4	1	1	0.325	0	3.56856	CYP2C8
4	1	0	3.25	0	3.50318	CYP2C8
4	1	0	1.3	0	2.66187	CYP2C8
4	1	0	0.65	0	3.06111	CYP2C8
4	1	0	0.325	0	3.34639	CYP2C8
4	1	1	3.25	1	3.18848	CYP2C8
4	1	1	1.3	1	3.52279	CYP2C8
4	1	1	0.65	1	2.76615	CYP2C8
4	1	1	0.325	1	2.89424	CYP2C8
4	1	0	3.25	1	3.11797	CYP2C8
4	1	0	1.3	1	3.17414	CYP2C8
4	1	0	0.65	1	2.84821	CYP2C8
4	1	0	0.325	1	2.74115	CYP2C8
4	1	0	0.13	1	2.8418	CYP2C8
5	1	1	3.25	0	2.7384	CYP2C8
5	1	1	1.3	0	3.17678	CYP2C8
5	1	1	0.65	0	3.23292	CYP2C8
5	1	0	3.25	0	2.66851	CYP2C8
5	1	0	1.3	0	3.18528	CYP2C8
5	1	0	0.65	0	3.1117	CYP2C8
5	1	0	0.325	0	3.55404	CYP2C8
5	1	1	3.25	1	3.21548	CYP2C8
5	1	1	1.3	1	3.34224	CYP2C8
5	1	1	0.65	1	2.77154	CYP2C8
5	1	1	0.325	1	4.11631	CYP2C8
5	1	0	3.25	1	3.36662	CYP2C8
5	1	0	1.3	1	3.16419	CYP2C8
5	1	0	0.65	1	2.95963	CYP2C8
5	1	0	0.325	1	3.94424	CYP2C8
1	0	1	3.2	0	2.34006	CYP2C9
1	0	1	0.65	0	1.46157	CYP2C9
1	0	1	0.13	0	1.03639	CYP2C9
1	0	1	0.026	0	1.41855	CYP2C9
1	0	0	3.2	0	2.54112	CYP2C9
1	0	0	0.65	0	0.942471	CYP2C9
1	0	0	0.13	0	0.993907	CYP2C9
1	0	0	0.026	0	1.18144	CYP2C9
1	0	0	0.0052	0	2.12179	CYP2C9
2	0	1	3.2	0	4.27122	CYP2C9
2	0	1	0.65	0	3.41272	CYP2C9
2	0	1	0.13	0	2.08967	CYP2C9
2	0	0	3.2	0	4.35674	CYP2C9
2	0	0	0.65	0	4.1746	CYP2C9
2	0	0	0.13	0	1.9825	CYP2C9
2	0	0	0.026	0	2.17427	CYP2C9
2	0	0	0.0052	0	3.28041	CYP2C9
1	1	1	3.25	0	4.87119	CYP2C9
1	1	1	0.65	0	0.91975	CYP2C9
1	1	0	3.25	0	4.31727	CYP2C9
1	1	0	0.65	0	0.669367	CYP2C9
1	0	1	3.2	1	2.11126	CYP2C9
1	0	1	0.65	1	1.48983	CYP2C9
1	0	1	0.13	1	0.188558	CYP2C9
1	0	1	0.026	1	0.0194632	CYP2C9
1	0	0	3.2	1	2.81888	CYP2C9
1	0	0	0.65	1	0.957837	CYP2C9
1	0	0	0.13	1	-0.406847	CYP2C9
1	0	0	0.026	1	-0.170664	CYP2C9
2	0	1	3.2	1	1.45433	CYP2C9
2	0	1	0.65	1	1.26472	CYP2C9
2	0	1	0.13	1	0.0727635	CYP2C9
2	0	1	0.026	1	0.104239	CYP2C9
2	0	0	3.2	1	1.02278	CYP2C9
2	0	0	0.65	1	1.29916	CYP2C9
2	0	0	0.13	1	0.267618	CYP2C9
2	0	0	0.026	1	0.631131	CYP2C9
2	0	0	0.0052	1	0.444876	CYP2C9
3	0	1	3.2	0	2.09114	CYP2C9
3	0	1	0.65	0	1.35385	CYP2C9
3	0	1	0.13	0	0.906421	CYP2C9
3	0	1	0.026	0	0.620588	CYP2C9
3	0	0	3.2	0	3.07309	CYP2C9
3	0	0	0.65	0	1.98018	CYP2C9
3	0	0	0.13	0	1.39302	CYP2C9
3	0	0	0.026	0	1.44904	CYP2C9
3	0	0	0.0052	0	1.47159	CYP2C9
1	1	1	3.25	1	3.57508	CYP2C9
1	1	1	0.65	1	0.112474	CYP2C9
1	1	1	0.13	1	0.518693	CYP2C9
1	1	0	3.25	1	4.01915	CYP2C9
1	1	0	0.65	1	1.13289	CYP2C9
1	1	0	0.13	1	0.646713	CYP2C9
3	0	1	3.2	1	2.08863	CYP2C9
3	0	1	0.65	1	1.98101	CYP2C9
3	0	1	0.13	1	0.216435	CYP2C9
3	0	1	0.026	1	-0.13818	CYP2C9
3	0	1	0.0052	1	0.408537	CYP2C9
3	0	0	3.2	1	2.66939	CYP2C9
3	0	0	0.65	1	1.10688	CYP2C9
3	0	0	0.13	1	0.247084	CYP2C9
3	0	0	0.026	1	0.724492	CYP2C9
3	0	0	0.0052	1	-0.106117	CYP2C9
4	0	1	3.2	0	3.64586	CYP2C9
4	0	1	0.65	0	1.75684	CYP2C9
4	0	1	0.13	0	0.597305	CYP2C9
4	0	1	0.026	0	0.0956652	CYP2C9
4	0	1	0.0052	0	2.25036	CYP2C9
4	0	0	3.2	0	4.74711	CYP2C9
4	0	0	0.65	0	2.35771	CYP2C9
4	0	0	0.13	0	0.916954	CYP2C9
4	0	0	0.026	0	0.706305	CYP2C9
4	0	0	0.0052	0	1.59788	CYP2C9
2	1	1	3.25	0	3.54969	CYP2C9
2	1	1	1.3	0	0.962279	CYP2C9
2	1	1	0.65	0	-0.0787386	CYP2C9
2	1	1	0.325	0	0.247421	CYP2C9
2	1	0	3.25	0	4.28062	CYP2C9
2	1	0	1.3	0	1.15535	CYP2C9
2	1	0	0.65	0	0.242372	CYP2C9
2	1	0	0.325	0	0.206547	CYP2C9
4	0	1	3.2	1	0.0224742	CYP2C9
4	0	1	0.65	1	0.490019	CYP2C9
4	0	1	0.13	1	-0.380104	CYP2C9
4	0	1	0.026	1	-0.675709	CYP2C9
4	0	0	3.2	1	-0.685693	CYP2C9
4	0	0	0.65	1	0.420522	CYP2C9
4	0	0	0.13	1	0.0128757	CYP2C9
4	0	0	0.026	1	-0.698647	CYP2C9
4	0	0	0.0052	1	0.27031	CYP2C9
2	1	1	3.25	1	1.85401	CYP2C9
2	1	1	1.3	1	1.04635	CYP2C9
2	1	1	0.65	1	0.617725	CYP2C9
2	1	1	0.325	1	-0.251653	CYP2C9
2	1	1	0.13	1	0.525177	CYP2C9
2	1	0	3.25	1	1.32434	CYP2C9
2	1	0	1.3	1	0.539769	CYP2C9
2	1	0	0.65	1	0.286478	CYP2C9
2	1	0	0.325	1	-0.1453	CYP2C9
2	1	0	0.13	1	0.53379	CYP2C9
3	1	1	3.25	0	3.69763	CYP2C9
3	1	1	1.3	0	1.06025	CYP2C9
3	1	1	0.65	0	0.57692	CYP2C9
3	1	1	0.325	0	0.897652	CYP2C9
3	1	1	0.13	0	2.41183	CYP2C9
3	1	0	3.25	0	2.89422	CYP2C9
3	1	0	1.3	0	0.906859	CYP2C9
3	1	0	0.65	0	0.209118	CYP2C9
3	1	0	0.325	0	0.941283	CYP2C9
3	1	0	0.13	0	2.12826	CYP2C9
5	0	1	3.2	0	1.40765	CYP2C9
5	0	1	0.65	0	0.957441	CYP2C9
5	0	1	0.13	0	0.403081	CYP2C9
5	0	1	0.026	0	0.0938865	CYP2C9
5	0	1	0.0052	0	0.222646	CYP2C9
5	0	0	3.2	0	0.286776	CYP2C9
5	0	0	0.65	0	0.316084	CYP2C9
5	0	0	0.13	0	0.595805	CYP2C9
5	0	0	0.026	0	-0.123486	CYP2C9
5	0	0	0.0052	0	-0.189726	CYP2C9
3	1	1	3.25	1	-0.101385	CYP2C9
3	1	1	1.3	1	1.2824	CYP2C9
3	1	1	0.65	1	0.986284	CYP2C9
3	1	1	0.325	1	0.771473	CYP2C9
3	1	1	0.13	1	0.944997	CYP2C9
3	1	0	3.25	1	0.754985	CYP2C9
3	1	0	1.3	1	0.0145325	CYP2C9
3	1	0	0.65	1	0.663258	CYP2C9
3	1	0	0.325	1	0.175436	CYP2C9
3	1	0	0.13	1	0.625012	CYP2C9
5	0	1	3.2	1	1.54783	CYP2C9
5	0	1	0.65	1	1.38053	CYP2C9
5	0	1	0.13	1	1.46862	CYP2C9
5	0	1	0.026	1	-0.003711	CYP2C9
5	0	1	0.0052	1	0.023549	CYP2C9
5	0	0	3.2	1	2.1765	CYP2C9
5	0	0	0.13	1	1.4599	CYP2C9
5	0	0	0.026	1	0.233802	CYP2C9
5	0	0	0.0052	1	0.390214	CYP2C9
4	1	1	3.25	0	2.34551	CYP2C9
4	1	1	1.3	0	1.07464	CYP2C9
4	1	1	0.65	0	1.12678	CYP2C9
4	1	1	0.325	0	1.28442	CYP2C9
4	1	0	3.25	0	3.03909	CYP2C9
4	1	0	1.3	0	0.805775	CYP2C9
4	1	0	0.65	0	1.28276	CYP2C9
4	1	0	0.325	0	1.06288	CYP2C9
4	1	1	3.25	1	1.83595	CYP2C9
4	1	1	1.3	1	1.64763	CYP2C9
4	1	1	0.65	1	0.339653	CYP2C9
4	1	1	0.325	1	0.102254	CYP2C9
4	1	0	3.25	1	2.09758	CYP2C9
4	1	0	1.3	1	1.15743	CYP2C9
4	1	0	0.65	1	0.480337	CYP2C9
4	1	0	0.325	1	-0.00092625	CYP2C9
4	1	0	0.13	1	0.366717	CYP2C9
5	1	1	3.25	0	1.00101	CYP2C9
5	1	1	1.3	0	0.713706	CYP2C9
5	1	1	0.65	0	0.620413	CYP2C9
5	1	0	3.25	0	0.539864	CYP2C9
5	1	0	1.3	0	0.536489	CYP2C9
5	1	0	0.65	0	0.0417465	CYP2C9
5	1	0	0.325	0	0.761296	CYP2C9
5	1	1	3.25	1	0.571814	CYP2C9
5	1	1	1.3	1	0.656606	CYP2C9
5	1	1	0.65	1	-0.599702	CYP2C9
5	1	1	0.325	1	0.200363	CYP2C9
5	1	0	3.25	1	0.94965	CYP2C9
5	1	0	1.3	1	0.125704	CYP2C9
5	1	0	0.65	1	0.116165	CYP2C9
5	1	0	0.325	1	0.186279	CYP2C9
1	0	1	3.2	0	9.84432	CYP2D6
1	0	1	0.65	0	8.18067	CYP2D6
1	0	1	0.13	0	8.61096	CYP2D6
1	0	1	0.026	0	8.35837	CYP2D6
1	0	0	3.2	0	9.03092	CYP2D6
1	0	0	0.65	0	9.2669	CYP2D6
1	0	0	0.13	0	8.44202	CYP2D6
1	0	0	0.026	0	9.26902	CYP2D6
1	0	0	0.0052	0	8.98429	CYP2D6
2	0	1	3.2	0	9.79983	CYP2D6
2	0	1	0.65	0	8.97477	CYP2D6
2	0	1	0.13	0	8.19818	CYP2D6
2	0	0	3.2	0	10.2927	CYP2D6
2	0	0	0.65	0	9.14233	CYP2D6
2	0	0	0.13	0	8.11945	CYP2D6
2	0	0	0.026	0	8.45019	CYP2D6
2	0	0	0.0052	0	9.60897	CYP2D6
1	1	1	3.25	0	10.103	CYP2D6
1	1	1	0.65	0	8.10499	CYP2D6
1	1	0	3.25	0	9.43311	CYP2D6
1	1	0	0.65	0	9.10087	CYP2D6
1	0	1	3.2	1	9.22716	CYP2D6
1	0	1	0.65	1	9.28442	CYP2D6
1	0	1	0.13	1	7.57343	CYP2D6
1	0	1	0.026	1	9.5191	CYP2D6
1	0	0	3.2	1	9.68635	CYP2D6
1	0	0	0.65	1	9.09495	CYP2D6
1	0	0	0.13	1	8.06788	CYP2D6
1	0	0	0.026	1	8.10087	CYP2D6
2	0	1	3.2	1	8.61998	CYP2D6
2	0	1	0.65	1	8.15725	CYP2D6
2	0	1	0.13	1	7.85668	CYP2D6
2	0	1	0.026	1	7.85211	CYP2D6
2	0	0	3.2	1	8.32537	CYP2D6
2	0	0	0.65	1	8.65468	CYP2D6
2	0	0	0.13	1	7.4188	CYP2D6
2	0	0	0.026	1	7.97132	CYP2D6
2	0	0	0.0052	1	7.98367	CYP2D6
3	0	1	3.2	0	8.64403	CYP2D6
3	0	1	0.65	0	7.94691	CYP2D6
3	0	1	0.13	0	7.91685	CYP2D6
3	0	1	0.026	0	10.2252	CYP2D6
3	0	0	3.2	0	8.49922	CYP2D6
3	0	0	0.65	0	8.54332	CYP2D6
3	0	0	0.13	0	8.07721	CYP2D6
3	0	0	0.026	0	8.30432	CYP2D6
3	0	0	0.0052	0	8.53947	CYP2D6
1	1	1	3.25	1	8.96311	CYP2D6
1	1	1	0.65	1	8.45189	CYP2D6
1	1	1	0.13	1	8.99363	CYP2D6
1	1	0	3.25	1	10.0146	CYP2D6
1	1	0	0.65	1	8.90659	CYP2D6
1	1	0	0.13	1	8.73653	CYP2D6
3	0	1	3.2	1	8.86974	CYP2D6
3	0	1	0.65	1	8.36196	CYP2D6
3	0	1	0.13	1	7.7471	CYP2D6
3	0	1	0.026	1	7.38495	CYP2D6
3	0	1	0.0052	1	7.31086	CYP2D6
3	0	0	3.2	1	7.62452	CYP2D6
3	0	0	0.65	1	7.75461	CYP2D6
3	0	0	0.13	1	7.33119	CYP2D6
3	0	0	0.026	1	7.00379	CYP2D6
3	0	0	0.0052	1	7.3637	CYP2D6
4	0	1	3.2	0	9.05522	CYP2D6
4	0	1	0.65	0	9.3765	CYP2D6
4	0	1	0.13	0	7.70313	CYP2D6
4	0	1	0.026	0	7.67916	CYP2D6
4	0	1	0.0052	0	8.31983	CYP2D6
4	0	0	3.2	0	9.4099	CYP2D6
4	0	0	0.65	0	8.17966	CYP2D6
4	0	0	0.13	0	7.64642	CYP2D6
4	0	0	0.026	0	7.50874	CYP2D6
4	0	0	0.0052	0	8.11914	CYP2D6
2	1	1	3.25	0	8.89339	CYP2D6
2	1	1	1.3	0	7.9444	CYP2D6
2	1	1	0.65	0	7.21981	CYP2D6
2	1	1	0.325	0	7.39309	CYP2D6
2	1	0	3.25	0	9.26105	CYP2D6
2	1	0	1.3	0	8.57616	CYP2D6
2	1	0	0.65	0	7.59434	CYP2D6
2	1	0	0.325	0	7.57904	CYP2D6
4	0	1	3.2	1	7.22949	CYP2D6
4	0	1	0.65	1	7.44403	CYP2D6
4	0	1	0.13	1	6.48975	CYP2D6
4	0	1	0.026	1	7.38356	CYP2D6
4	0	0	3.2	1	6.78547	CYP2D6
4	0	0	0.65	1	7.73223	CYP2D6
4	0	0	0.13	1	6.67447	CYP2D6
4	0	0	0.026	1	6.7597	CYP2D6
4	0	0	0.0052	1	7.78725	CYP2D6
2	1	1	3.25	1	9.02162	CYP2D6
2	1	1	1.3	1	8.46196	CYP2D6
2	1	1	0.65	1	7.8163	CYP2D6
2	1	1	0.325	1	7.17157	CYP2D6
2	1	1	0.13	1	7.95031	CYP2D6
2	1	0	3.25	1	8.14185	CYP2D6
2	1	0	1.3	1	8.1136	CYP2D6
2	1	0	0.65	1	7.68622	CYP2D6
2	1	0	0.325	1	6.87306	CYP2D6
2	1	0	0.13	1	8.34571	CYP2D6
3	1	1	3.25	0	9.49019	CYP2D6
3	1	1	1.3	0	8.59588	CYP2D6
3	1	1	0.65	0	7.48304	CYP2D6
3	1	1	0.325	0	8.08769	CYP2D6
3	1	1	0.13	0	8.49588	CYP2D6
3	1	0	3.25	0	9.1183	CYP2D6
3	1	0	1.3	0	8.86248	CYP2D6
3	1	0	0.65	0	8.25427	CYP2D6
3	1	0	0.325	0	7.67558	CYP2D6
3	1	0	0.13	0	8.31439	CYP2D6
5	0	1	3.2	0	8.39795	CYP2D6
5	0	1	0.65	0	8.31934	CYP2D6
5	0	1	0.13	0	6.98158	CYP2D6
5	0	1	0.026	0	7.77289	CYP2D6
5	0	1	0.0052	0	6.7785	CYP2D6
5	0	0	3.2	0	7.7154	CYP2D6
5	0	0	0.65	0	7.40138	CYP2D6
5	0	0	0.13	0	7.36211	CYP2D6
5	0	0	0.026	0	7.13033	CYP2D6
5	0	0	0.0052	0	7.02391	CYP2D6
3	1	1	3.25	1	9.28264	CYP2D6
3	1	1	1.3	1	8.45938	CYP2D6
3	1	1	0.65	1	8.24346	CYP2D6
3	1	1	0.325	1	8.16222	CYP2D6
3	1	1	0.13	1	8.18939	CYP2D6
3	1	0	3.25	1	8.40129	CYP2D6
3	1	0	1.3	1	7.60248	CYP2D6
3	1	0	0.65	1	8.3576	CYP2D6
3	1	0	0.325	1	8.14486	CYP2D6
3	1	0	0.13	1	8.75595	CYP2D6
5	0	1	3.2	1	8.08582	CYP2D6
5	0	1	0.65	1	7.99882	CYP2D6
5	0	1	0.13	1	7.84943	CYP2D6
5	0	1	0.026	1	7.41205	CYP2D6
5	0	1	0.0052	1	7.56858	CYP2D6
5	0	0	3.2	1	8.69511	CYP2D6
5	0	0	0.13	1	7.58704	CYP2D6
5	0	0	0.026	1	7.52932	CYP2D6
5	0	0	0.0052	1	7.57095	CYP2D6
4	1	1	3.25	0	8.2042	CYP2D6
4	1	1	1.3	0	7.75569	CYP2D6
4	1	1	0.65	0	7.55423	CYP2D6
4	1	1	0.325	0	7.98831	CYP2D6
4	1	0	3.25	0	8.18415	CYP2D6
4	1	0	1.3	0	7.67617	CYP2D6
4	1	0	0.65	0	7.76513	CYP2D6
4	1	0	0.325	0	7.70608	CYP2D6
4	1	1	3.25	1	8.0805	CYP2D6
4	1	1	1.3	1	7.95637	CYP2D6
4	1	1	0.65	1	7.25511	CYP2D6
4	1	1	0.325	1	7.22351	CYP2D6
4	1	0	3.25	1	7.90362	CYP2D6
4	1	0	1.3	1	8.82126	CYP2D6
4	1	0	0.65	1	7.0347	CYP2D6
4	1	0	0.325	1	7.16851	CYP2D6
4	1	0	0.13	1	7.52653	CYP2D6
5	1	1	3.25	0	7.86271	CYP2D6
5	1	1	1.3	0	7.68357	CYP2D6
5	1	1	0.65	0	7.61664	CYP2D6
5	1	0	3.25	0	8.54923	CYP2D6
5	1	0	1.3	0	7.91788	CYP2D6
5	1	0	0.65	0	8.2749	CYP2D6
5	1	0	0.325	0	7.97622	CYP2D6
5	1	1	3.25	1	7.86198	CYP2D6
5	1	1	1.3	1	8.25461	CYP2D6
5	1	1	0.65	1	8.04848	CYP2D6
5	1	1	0.325	1	7.61307	CYP2D6
5	1	0	3.25	1	7.68083	CYP2D6
5	1	0	1.3	1	7.22753	CYP2D6
5	1	0	0.65	1	7.18687	CYP2D6
5	1	0	0.325	1	6.78346	CYP2D6
1	0	1	3.2	0	5.41538	CYP2E1
1	0	1	0.65	0	3.58943	CYP2E1
1	0	1	0.13	0	3.60332	CYP2E1
1	0	1	0.026	0	13.7857	CYP2E1
1	0	0	3.2	0	5.45357	CYP2E1
1	0	0	0.65	0	4.60875	CYP2E1
1	0	0	0.13	0	3.77497	CYP2E1
1	0	0	0.026	0	4.05296	CYP2E1
1	0	0	0.0052	0	4.3685	CYP2E1
2	0	1	3.2	0	4.68793	CYP2E1
2	0	1	0.65	0	4.15796	CYP2E1
2	0	1	0.13	0	2.62392	CYP2E1
2	0	0	3.2	0	5.14711	CYP2E1
2	0	0	0.65	0	4.65937	CYP2E1
2	0	0	0.13	0	2.36152	CYP2E1
2	0	0	0.026	0	2.14773	CYP2E1
2	0	0	0.0052	0	3.27916	CYP2E1
1	1	1	3.25	0	9.8892	CYP2E1
1	1	1	0.65	0	3.45254	CYP2E1
1	1	0	3.25	0	8.81329	CYP2E1
1	1	0	0.65	0	3.91818	CYP2E1
1	0	1	3.2	1	4.52044	CYP2E1
1	0	1	0.65	1	3.4972	CYP2E1
1	0	1	0.13	1	1.47797	CYP2E1
1	0	1	0.026	1	2.78454	CYP2E1
1	0	0	3.2	1	5.6208	CYP2E1
1	0	0	0.65	1	4.25514	CYP2E1
1	0	0	0.13	1	2.56655	CYP2E1
1	0	0	0.026	1	1.69039	CYP2E1
2	0	1	3.2	1	3.17443	CYP2E1
2	0	1	0.65	1	3.41373	CYP2E1
2	0	1	0.13	1	1.49341	CYP2E1
2	0	1	0.026	1	1.52714	CYP2E1
2	0	0	3.2	1	2.85181	CYP2E1
2	0	0	0.65	1	3.68544	CYP2E1
2	0	0	0.13	1	2.04944	CYP2E1
2	0	0	0.026	1	2.60045	CYP2E1
2	0	0	0.0052	1	2.32773	CYP2E1
3	0	1	3.2	0	4.88326	CYP2E1
3	0	1	0.65	0	3.81551	CYP2E1
3	0	1	0.13	0	3.31445	CYP2E1
3	0	1	0.026	0	4.02156	CYP2E1
3	0	0	3.2	0	6.3742	CYP2E1
3	0	0	0.65	0	5.84867	CYP2E1
3	0	0	0.13	0	4.09586	CYP2E1
3	0	0	0.026	0	3.80808	CYP2E1
3	0	0	0.0052	0	3.75951	CYP2E1
1	1	1	3.25	1	6.17026	CYP2E1
1	1	1	0.65	1	2.27873	CYP2E1
1	1	1	0.13	1	1.84597	CYP2E1
1	1	0	3.25	1	7.15002	CYP2E1
1	1	0	0.65	1	2.88451	CYP2E1
1	1	0	0.13	1	2.31809	CYP2E1
3	0	1	3.2	1	3.63967	CYP2E1
3	0	1	0.65	1	3.8406	CYP2E1
3	0	1	0.13	1	1.69538	CYP2E1
3	0	1	0.026	1	1.37091	CYP2E1
3	0	1	0.0052	1	1.57095	CYP2E1
3	0	0	3.2	1	5.07167	CYP2E1
3	0	0	0.65	1	3.12716	CYP2E1
3	0	0	0.13	1	2.11783	CYP2E1
3	0	0	0.026	1	1.32556	CYP2E1
3	0	0	0.0052	1	1.44426	CYP2E1
4	0	1	3.2	0	6.54618	CYP2E1
4	0	1	0.65	0	4.62574	CYP2E1
4	0	1	0.13	0	2.91018	CYP2E1
4	0	1	0.026	0	2.81223	CYP2E1
4	0	1	0.0052	0	4.62826	CYP2E1
4	0	0	3.2	0	8.23176	CYP2E1
4	0	0	0.65	0	5.36345	CYP2E1
4	0	0	0.13	0	3.5449	CYP2E1
4	0	0	0.026	0	2.49815	CYP2E1
4	0	0	0.0052	0	4.00009	CYP2E1
2	1	1	3.25	0	6.52695	CYP2E1
2	1	1	1.3	0	3.50917	CYP2E1
2	1	1	0.65	0	1.64923	CYP2E1
2	1	1	0.325	0	1.48148	CYP2E1
2	1	0	3.25	0	7.70533	CYP2E1
2	1	0	1.3	0	3.831	CYP2E1
2	1	0	0.65	0	2.22986	CYP2E1
2	1	0	0.325	0	1.88383	CYP2E1
4	0	1	3.2	1	2.128	CYP2E1
4	0	1	0.65	1	3.08229	CYP2E1
4	0	1	0.13	1	1.60722	CYP2E1
4	0	1	0.026	1	1.65318	CYP2E1
4	0	0	3.2	1	1.79266	CYP2E1
4	0	0	0.65	1	2.91048	CYP2E1
4	0	0	0.13	1	2.02943	CYP2E1
4	0	0	0.026	1	1.18963	CYP2E1
4	0	0	0.0052	1	1.90889	CYP2E1
2	1	1	3.25	1	3.99191	CYP2E1
2	1	1	1.3	1	2.92116	CYP2E1
2	1	1	0.65	1	2.38669	CYP2E1
2	1	1	0.325	1	1.22697	CYP2E1
2	1	1	0.13	1	1.95274	CYP2E1
2	1	0	3.25	1	4.21482	CYP2E1
2	1	0	1.3	1	2.34039	CYP2E1
2	1	0	0.65	1	2.52083	CYP2E1
2	1	0	0.325	1	1.19979	CYP2E1
2	1	0	0.13	1	1.92733	CYP2E1
3	1	1	3.25	0	6.15599	CYP2E1
3	1	1	1.3	0	4.05995	CYP2E1
3	1	1	0.65	0	2.3321	CYP2E1
3	1	1	0.325	0	2.41197	CYP2E1
3	1	1	0.13	0	4.2128	CYP2E1
3	1	0	3.25	0	6.22778	CYP2E1
3	1	0	1.3	0	3.61631	CYP2E1
3	1	0	0.65	0	3.49576	CYP2E1
3	1	0	0.325	0	2.19349	CYP2E1
3	1	0	0.13	0	3.99529	CYP2E1
5	0	1	3.2	0	3.13747	CYP2E1
5	0	1	0.65	0	3.16481	CYP2E1
5	0	1	0.13	0	2.96423	CYP2E1
5	0	1	0.026	0	2.34897	CYP2E1
5	0	1	0.0052	0	2.34476	CYP2E1
5	0	0	3.2	0	2.57007	CYP2E1
5	0	0	0.65	0	2.57125	CYP2E1
5	0	0	0.13	0	3.40473	CYP2E1
5	0	0	0.026	0	1.49677	CYP2E1
5	0	0	0.0052	0	1.90337	CYP2E1
3	1	1	3.25	1	3.9893	CYP2E1
3	1	1	1.3	1	2.94573	CYP2E1
3	1	1	0.65	1	2.8749	CYP2E1
3	1	1	0.325	1	2.44836	CYP2E1
3	1	1	0.13	1	2.69737	CYP2E1
3	1	0	3.25	1	3.7271	CYP2E1
3	1	0	1.3	1	1.89237	CYP2E1
3	1	0	0.65	1	2.8547	CYP2E1
3	1	0	0.325	1	1.30918	CYP2E1
3	1	0	0.13	1	2.42287	CYP2E1
5	0	1	3.2	1	3.16021	CYP2E1
5	0	1	0.65	1	3.42689	CYP2E1
5	0	1	0.13	1	3.72717	CYP2E1
5	0	1	0.026	1	2.10071	CYP2E1
5	0	1	0.0052	1	2.01155	CYP2E1
5	0	0	3.2	1	4.3539	CYP2E1
5	0	0	0.13	1	3.49959	CYP2E1
5	0	0	0.026	1	2.32728	CYP2E1
5	0	0	0.0052	1	2.21746	CYP2E1
4	1	1	3.25	0	5.27281	CYP2E1
4	1	1	1.3	0	3.24916	CYP2E1
4	1	1	0.65	0	3.11109	CYP2E1
4	1	1	0.325	0	3.52077	CYP2E1
4	1	0	3.25	0	6.13716	CYP2E1
4	1	0	1.3	0	3.53507	CYP2E1
4	1	0	0.65	0	3.65961	CYP2E1
4	1	0	0.325	0	3.2349	CYP2E1
4	1	1	3.25	1	4.24485	CYP2E1
4	1	1	1.3	1	3.63344	CYP2E1
4	1	1	0.65	1	2.08276	CYP2E1
4	1	1	0.325	1	2.20552	CYP2E1
4	1	0	3.25	1	4.76681	CYP2E1
4	1	0	1.3	1	3.16692	CYP2E1
4	1	0	0.65	1	2.41285	CYP2E1
4	1	0	0.325	1	2.10188	CYP2E1
4	1	0	0.13	1	1.54644	CYP2E1
5	1	1	3.25	0	3.2281	CYP2E1
5	1	1	1.3	0	2.85573	CYP2E1
5	1	1	0.65	0	2.4769	CYP2E1
5	1	0	3.25	0	3.92337	CYP2E1
5	1	0	1.3	0	2.75018	CYP2E1
5	1	0	0.65	0	2.87946	CYP2E1
5	1	0	0.325	0	3.33436	CYP2E1
5	1	1	3.25	1	2.55395	CYP2E1
5	1	1	1.3	1	3.0472	CYP2E1
5	1	1	0.65	1	2.27347	CYP2E1
5	1	1	0.325	1	2.99056	CYP2E1
5	1	0	3.25	1	3.34378	CYP2E1
5	1	0	1.3	1	1.94115	CYP2E1
5	1	0	0.65	1	2.19893	CYP2E1
5	1	0	0.325	1	2.72654	CYP2E1
1	0	1	3.2	0	-0.197524	CYP3A4
1	0	1	0.65	0	-0.635309	CYP3A4
1	0	1	0.13	0	-0.932895	CYP3A4
1	0	1	0.026	0	16.929	CYP3A4
1	0	0	3.2	0	-0.450038	CYP3A4
1	0	0	0.65	0	0.386832	CYP3A4
1	0	0	0.13	0	-1.04877	CYP3A4
1	0	0	0.026	0	-0.756167	CYP3A4
1	0	0	0.0052	0	0.0900695	CYP3A4
2	0	1	3.2	0	-0.241107	CYP3A4
2	0	1	0.65	0	-0.476374	CYP3A4
2	0	1	0.13	0	-1.45116	CYP3A4
2	0	0	3.2	0	0.200087	CYP3A4
2	0	0	0.65	0	0.271199	CYP3A4
2	0	0	0.13	0	-1.29638	CYP3A4
2	0	0	0.026	0	-1.4055	CYP3A4
2	0	0	0.0052	0	-0.227941	CYP3A4
1	1	1	3.25	0	2.46227	CYP3A4
1	1	1	0.65	0	-1.13488	CYP3A4
1	1	0	3.25	0	1.81412	CYP3A4
1	1	0	0.65	0	-0.692738	CYP3A4
1	0	1	3.2	1	0.660627	CYP3A4
1	0	1	0.65	1	-0.318195	CYP3A4
1	0	1	0.13	1	-2.45397	CYP3A4
1	0	1	0.026	1	-0.717932	CYP3A4
1	0	0	3.2	1	1.20216	CYP3A4
1	0	0	0.65	1	0.186775	CYP3A4
1	0	0	0.13	1	-1.96024	CYP3A4
1	0	0	0.026	1	-1.92243	CYP3A4
2	0	1	3.2	1	-1.06558	CYP3A4
2	0	1	0.65	1	-0.66515	CYP3A4
2	0	1	0.13	1	-2.10764	CYP3A4
2	0	1	0.026	1	-1.93889	CYP3A4
2	0	0	3.2	1	-1.67085	CYP3A4
2	0	0	0.65	1	-0.856862	CYP3A4
2	0	0	0.13	1	-1.70034	CYP3A4
2	0	0	0.026	1	-0.489914	CYP3A4
2	0	0	0.0052	1	-0.600426	CYP3A4
3	0	1	3.2	0	-1.16147	CYP3A4
3	0	1	0.65	0	-1.67042	CYP3A4
3	0	1	0.13	0	-1.85751	CYP3A4
3	0	1	0.026	0	0.435458	CYP3A4
3	0	0	3.2	0	-0.958767	CYP3A4
3	0	0	0.65	0	-0.879635	CYP3A4
3	0	0	0.13	0	-1.58556	CYP3A4
3	0	0	0.026	0	-1.2463	CYP3A4
3	0	0	0.0052	0	-1.4472	CYP3A4
1	1	1	3.25	1	1.0446	CYP3A4
1	1	1	0.65	1	-0.592581	CYP3A4
1	1	1	0.13	1	-0.592681	CYP3A4
1	1	0	3.25	1	1.24411	CYP3A4
1	1	0	0.65	1	-0.54023	CYP3A4
1	1	0	0.13	1	-0.340708	CYP3A4
3	0	1	3.2	1	0.24686	CYP3A4
3	0	1	0.65	1	0.27522	CYP3A4
3	0	1	0.13	1	-1.48953	CYP3A4
3	0	1	0.026	1	-1.68572	CYP3A4
3	0	1	0.0052	1	-1.24192	CYP3A4
3	0	0	3.2	1	1.05095	CYP3A4
3	0	0	0.65	1	-0.165006	CYP3A4
3	0	0	0.13	1	-1.27028	CYP3A4
3	0	0	0.026	1	-1.80703	CYP3A4
3	0	0	0.0052	1	-1.54486	CYP3A4
4	0	1	3.2	0	0.481861	CYP3A4
4	0	1	0.65	0	-0.056776	CYP3A4
4	0	1	0.13	0	-1.55671	CYP3A4
4	0	1	0.026	0	-1.55551	CYP3A4
4	0	1	0.0052	0	-0.128962	CYP3A4
4	0	0	3.2	0	1.55898	CYP3A4
4	0	0	0.65	0	-0.286542	CYP3A4
4	0	0	0.13	0	-1.34775	CYP3A4
4	0	0	0.026	0	-1.482	CYP3A4
4	0	0	0.0052	0	-0.652473	CYP3A4
2	1	1	3.25	0	0.545037	CYP3A4
2	1	1	1.3	0	-1.16031	CYP3A4
2	1	1	0.65	0	-1.98858	CYP3A4
2	1	1	0.325	0	-1.65509	CYP3A4
2	1	0	3.25	0	1.27124	CYP3A4
2	1	0	1.3	0	-0.709374	CYP3A4
2	1	0	0.65	0	-1.21389	CYP3A4
2	1	0	0.325	0	-1.2475	CYP3A4
4	0	1	3.2	1	-1.77885	CYP3A4
4	0	1	0.65	1	-0.883105	CYP3A4
4	0	1	0.13	1	-1.95337	CYP3A4
4	0	1	0.026	1	-1.53039	CYP3A4
4	0	0	3.2	1	-1.7699	CYP3A4
4	0	0	0.65	1	-0.82551	CYP3A4
4	0	0	0.13	1	-1.4701	CYP3A4
4	0	0	0.026	1	-1.77042	CYP3A4
4	0	0	0.0052	1	-1.17632	CYP3A4
2	1	1	3.25	1	-0.914946	CYP3A4
2	1	1	1.3	1	-0.931545	CYP3A4
2	1	1	0.65	1	-0.852849	CYP3A4
2	1	1	0.325	1	-1.9828	CYP3A4
2	1	1	0.13	1	-1.15805	CYP3A4
2	1	0	3.25	1	-1.47331	CYP3A4
2	1	0	1.3	1	-0.610584	CYP3A4
2	1	0	0.65	1	-0.753688	CYP3A4
2	1	0	0.325	1	-2.01336	CYP3A4
2	1	0	0.13	1	-0.894726	CYP3A4
3	1	1	3.25	0	0.581423	CYP3A4
3	1	1	1.3	0	-0.315538	CYP3A4
3	1	1	0.65	0	-1.35945	CYP3A4
3	1	1	0.325	0	-0.766187	CYP3A4
3	1	1	0.13	0	0.578976	CYP3A4
3	1	0	3.25	0	0.106145	CYP3A4
3	1	0	1.3	0	-0.925049	CYP3A4
3	1	0	0.65	0	-1.05933	CYP3A4
3	1	0	0.325	0	-0.851028	CYP3A4
3	1	0	0.13	0	0.474607	CYP3A4
5	0	1	3.2	0	-1.54138	CYP3A4
5	0	1	0.65	0	-0.850866	CYP3A4
5	0	1	0.13	0	-0.89245	CYP3A4
5	0	1	0.026	0	-1.22788	CYP3A4
5	0	1	0.0052	0	-0.984601	CYP3A4
5	0	0	3.2	0	-1.71715	CYP3A4
5	0	0	0.65	0	-1.65164	CYP3A4
5	0	0	0.13	0	-1.0058	CYP3A4
5	0	0	0.026	0	-1.61462	CYP3A4
5	0	0	0.0052	0	-1.4476	CYP3A4
3	1	1	3.25	1	-2.29352	CYP3A4
3	1	1	1.3	1	-1.10754	CYP3A4
3	1	1	0.65	1	-1.42891	CYP3A4
3	1	1	0.325	1	-0.693247	CYP3A4
3	1	1	0.13	1	-0.337993	CYP3A4
3	1	0	3.25	1	-1.65291	CYP3A4
3	1	0	1.3	1	-2.19356	CYP3A4
3	1	0	0.65	1	-1.18216	CYP3A4
3	1	0	0.325	1	-1.60245	CYP3A4
3	1	0	0.13	1	-0.396073	CYP3A4
5	0	1	3.2	1	-0.122679	CYP3A4
5	0	1	0.65	1	-0.309451	CYP3A4
5	0	1	0.13	1	0.364521	CYP3A4
5	0	1	0.026	1	-1.47413	CYP3A4
5	0	1	0.0052	1	-1.81574	CYP3A4
5	0	0	3.2	1	0.651579	CYP3A4
5	0	0	0.13	1	-0.0259693	CYP3A4
5	0	0	0.026	1	-1.45998	CYP3A4
5	0	0	0.0052	1	-1.89185	CYP3A4
4	1	1	3.25	0	-0.357912	CYP3A4
4	1	1	1.3	0	-0.966312	CYP3A4
4	1	1	0.65	0	-0.656084	CYP3A4
4	1	1	0.325	0	-2.12613	CYP3A4
4	1	0	3.25	0	0.200423	CYP3A4
4	1	0	1.3	0	-1.33356	CYP3A4
4	1	0	0.65	0	-1.3403	CYP3A4
4	1	0	0.325	0	-1.36218	CYP3A4
4	1	1	3.25	1	-0.748891	CYP3A4
4	1	1	1.3	1	-0.117485	CYP3A4
4	1	1	0.65	1	-1.77052	CYP3A4
4	1	1	0.325	1	-1.80222	CYP3A4
4	1	0	3.25	1	-0.838516	CYP3A4
4	1	0	1.3	1	-0.770536	CYP3A4
4	1	0	0.65	1	-1.23389	CYP3A4
4	1	0	0.325	1	-1.3081	CYP3A4
4	1	0	0.13	1	-1.29417	CYP3A4
5	1	1	3.25	0	-1.51791	CYP3A4
5	1	1	1.3	0	-0.807598	CYP3A4
5	1	1	0.65	0	-0.984057	CYP3A4
5	1	0	3.25	0	-1.54788	CYP3A4
5	1	0	1.3	0	-0.657745	CYP3A4
5	1	0	0.65	0	-0.827431	CYP3A4
5	1	0	0.325	0	-0.571824	CYP3A4
5	1	1	3.25	1	-1.15291	CYP3A4
5	1	1	1.3	1	-0.0663478	CYP3A4
5	1	1	0.65	1	-1.08681	CYP3A4
5	1	1	0.325	1	-0.500892	CYP3A4
5	1	0	3.25	1	-0.669946	CYP3A4
5	1	0	1.3	1	-1.33641	CYP3A4
5	1	0	0.65	1	-1.01574	CYP3A4
5	1	0	0.325	1	-1.25666	CYP3A4
1	0	1	3.2	0	3.35211	CYP3A5
1	0	1	0.65	0	3.4932	CYP3A5
1	0	1	0.13	0	2.31161	CYP3A5
1	0	0	3.2	0	2.88752	CYP3A5
1	0	0	0.65	0	2.99253	CYP3A5
1	0	0	0.13	0	2.28923	CYP3A5
1	0	0	0.026	0	3.23129	CYP3A5
1	0	0	0.0052	0	3.06127	CYP3A5
2	0	1	3.2	0	2.70308	CYP3A5
2	0	1	0.65	0	1.71506	CYP3A5
2	0	1	0.13	0	0.935617	CYP3A5
2	0	0	3.2	0	3.1407	CYP3A5
2	0	0	0.65	0	1.87771	CYP3A5
2	0	0	0.13	0	0.849109	CYP3A5
2	0	0	0.026	0	0.994246	CYP3A5
2	0	0	0.0052	0	2.87123	CYP3A5
1	1	1	3.25	0	3.63472	CYP3A5
1	1	1	0.65	0	0.716909	CYP3A5
1	1	0	3.25	0	3.56666	CYP3A5
1	1	0	0.65	0	1.42801	CYP3A5
1	0	1	3.2	1	2.05739	CYP3A5
1	0	1	0.65	1	2.57395	CYP3A5
1	0	1	0.13	1	0.0998479	CYP3A5
1	0	1	0.026	1	1.72637	CYP3A5
1	0	0	3.2	1	2.4316	CYP3A5
1	0	0	0.65	1	1.90048	CYP3A5
1	0	0	0.13	1	0.780714	CYP3A5
1	0	0	0.026	1	1.11702	CYP3A5
2	0	1	3.2	1	1.56054	CYP3A5
2	0	1	0.65	1	1.14624	CYP3A5
2	0	1	0.13	1	0.596484	CYP3A5
2	0	1	0.026	1	0.589617	CYP3A5
2	0	0	3.2	1	1.06659	CYP3A5
2	0	0	0.65	1	1.32361	CYP3A5
2	0	0	0.13	1	0.337893	CYP3A5
2	0	0	0.026	1	0.661814	CYP3A5
2	0	0	0.0052	1	0.600914	CYP3A5
3	0	1	3.2	0	2.28866	CYP3A5
3	0	1	0.65	0	1.3828	CYP3A5
3	0	1	0.13	0	1.6896	CYP3A5
3	0	1	0.026	0	1.95852	CYP3A5
3	0	0	3.2	0	2.46489	CYP3A5
3	0	0	0.65	0	1.96995	CYP3A5
3	0	0	0.13	0	1.73751	CYP3A5
3	0	0	0.026	0	2.15885	CYP3A5
3	0	0	0.0052	0	2.32051	CYP3A5
1	1	1	3.25	1	3.31219	CYP3A5
1	1	1	0.65	1	1.7188	CYP3A5
1	1	1	0.13	1	2.20429	CYP3A5
1	1	0	3.25	1	3.01411	CYP3A5
1	1	0	0.65	1	1.64042	CYP3A5
1	1	0	0.13	1	2.36958	CYP3A5
3	0	1	3.2	1	1.67502	CYP3A5
3	0	1	0.65	1	1.30192	CYP3A5
3	0	1	0.13	1	0.769732	CYP3A5
3	0	1	0.026	1	0.554417	CYP3A5
3	0	1	0.0052	1	1.33372	CYP3A5
3	0	0	3.2	1	1.42174	CYP3A5
3	0	0	0.65	1	0.898572	CYP3A5
3	0	0	0.13	1	0.37355	CYP3A5
3	0	0	0.026	1	0.0971315	CYP3A5
3	0	0	0.0052	1	0.315627	CYP3A5
4	0	1	3.2	0	2.72891	CYP3A5
4	0	1	0.65	0	2.88314	CYP3A5
4	0	1	0.13	0	0.688006	CYP3A5
4	0	1	0.026	0	0.634101	CYP3A5
4	0	1	0.0052	0	2.37614	CYP3A5
4	0	0	3.2	0	3.14719	CYP3A5
4	0	0	0.65	0	1.73703	CYP3A5
4	0	0	0.13	0	1.2434	CYP3A5
4	0	0	0.026	0	0.899199	CYP3A5
4	0	0	0.0052	0	2.04836	CYP3A5
2	1	1	3.25	0	2.02135	CYP3A5
2	1	1	1.3	0	0.574981	CYP3A5
2	1	1	0.65	0	0.264075	CYP3A5
2	1	1	0.325	0	0.246817	CYP3A5
2	1	0	3.25	0	2.47801	CYP3A5
2	1	0	1.3	0	0.864195	CYP3A5
2	1	0	0.65	0	0.545204	CYP3A5
2	1	0	0.325	0	0.702057	CYP3A5
4	0	1	3.2	1	0.761323	CYP3A5
4	0	1	0.65	1	0.898829	CYP3A5
4	0	1	0.13	1	0.000722375	CYP3A5
4	0	1	0.026	1	0.588132	CYP3A5
4	0	0	3.2	1	0.229745	CYP3A5
4	0	0	0.65	1	1.06379	CYP3A5
4	0	0	0.13	1	0.416005	CYP3A5
4	0	0	0.026	1	0.281338	CYP3A5
4	0	0	0.0052	1	1.58651	CYP3A5
2	1	1	3.25	1	1.47704	CYP3A5
2	1	1	1.3	1	1.13658	CYP3A5
2	1	1	0.65	1	0.400649	CYP3A5
2	1	1	0.325	1	0.262994	CYP3A5
2	1	1	0.13	1	1.22435	CYP3A5
2	1	0	3.25	1	0.574178	CYP3A5
2	1	0	1.3	1	0.753384	CYP3A5
2	1	0	0.65	1	0.398447	CYP3A5
2	1	0	0.325	1	0.040801	CYP3A5
2	1	0	0.13	1	1.26569	CYP3A5
3	1	1	3.25	0	2.10057	CYP3A5
3	1	1	1.3	0	1.34449	CYP3A5
3	1	1	0.65	0	0.681111	CYP3A5
3	1	1	0.325	0	1.40487	CYP3A5
3	1	1	0.13	0	2.36963	CYP3A5
3	1	0	3.25	0	2.24478	CYP3A5
3	1	0	1.3	0	1.52052	CYP3A5
3	1	0	0.65	0	1.07182	CYP3A5
3	1	0	0.325	0	1.02634	CYP3A5
3	1	0	0.13	0	1.96006	CYP3A5
5	0	1	3.2	0	2.02443	CYP3A5
5	0	1	0.65	0	1.95901	CYP3A5
5	0	1	0.13	0	0.409699	CYP3A5
5	0	1	0.026	0	1.65999	CYP3A5
5	0	1	0.0052	0	0.826946	CYP3A5
5	0	0	3.2	0	1.09445	CYP3A5
5	0	0	0.65	0	0.804955	CYP3A5
5	0	0	0.13	0	0.812588	CYP3A5
5	0	0	0.026	0	0.341167	CYP3A5
5	0	0	0.0052	0	0.577942	CYP3A5
3	1	1	3.25	1	0.694043	CYP3A5
3	1	1	1.3	1	1.80972	CYP3A5
3	1	1	0.65	1	1.47339	CYP3A5
3	1	1	0.325	1	1.12584	CYP3A5
3	1	1	0.13	1	1.74808	CYP3A5
3	1	0	3.25	1	1.07086	CYP3A5
3	1	0	1.3	1	0.350234	CYP3A5
3	1	0	0.65	1	1.02112	CYP3A5
3	1	0	0.325	1	1.21236	CYP3A5
3	1	0	0.13	1	1.89707	CYP3A5
5	0	1	3.2	1	1.63351	CYP3A5
5	0	1	0.65	1	1.25732	CYP3A5
5	0	1	0.13	1	1.27045	CYP3A5
5	0	1	0.026	1	0.659553	CYP3A5
5	0	1	0.0052	1	1.03146	CYP3A5
5	0	0	3.2	1	1.87562	CYP3A5
5	0	0	0.13	1	0.775061	CYP3A5
5	0	0	0.026	1	0.525774	CYP3A5
5	0	0	0.0052	1	1.17151	CYP3A5
4	1	1	3.25	0	1.34052	CYP3A5
4	1	1	1.3	0	1.02635	CYP3A5
4	1	1	0.65	0	0.912449	CYP3A5
4	1	1	0.325	0	1.54258	CYP3A5
4	1	0	3.25	0	1.5926	CYP3A5
4	1	0	1.3	0	0.529564	CYP3A5
4	1	0	0.65	0	0.943102	CYP3A5
4	1	0	0.325	0	1.15725	CYP3A5
4	1	1	3.25	1	1.4869	CYP3A5
4	1	1	1.3	1	1.50968	CYP3A5
4	1	1	0.65	1	1.01629	CYP3A5
4	1	1	0.325	1	1.25364	CYP3A5
4	1	0	3.25	1	1.43707	CYP3A5
4	1	0	1.3	1	2.26356	CYP3A5
4	1	0	0.65	1	0.765922	CYP3A5
4	1	0	0.325	1	0.887163	CYP3A5
4	1	0	0.13	1	1.09556	CYP3A5
5	1	1	3.25	0	0.978385	CYP3A5
5	1	1	1.3	0	0.931884	CYP3A5
5	1	1	0.65	0	1.01247	CYP3A5
5	1	0	3.25	0	1.08969	CYP3A5
5	1	0	1.3	0	1.2507	CYP3A5
5	1	0	0.65	0	1.00606	CYP3A5
5	1	0	0.325	0	1.47921	CYP3A5
5	1	1	3.25	1	1.19245	CYP3A5
5	1	1	1.3	1	1.46494	CYP3A5
5	1	1	0.65	1	0.791728	CYP3A5
5	1	1	0.325	1	1.47683	CYP3A5
5	1	0	3.25	1	1.31749	CYP3A5
5	1	0	1.3	1	0.571543	CYP3A5
5	1	0	0.65	1	0.693501	CYP3A5
5	1	0	0.325	1	1.19191	CYP3A5
1	0	1	3.2	0	4.95672	CYP8B1
1	0	1	0.65	0	4.29261	CYP8B1
1	0	1	0.13	0	4.50896	CYP8B1
1	0	1	0.026	0	19.3508	CYP8B1
1	0	0	3.2	0	5.05022	CYP8B1
1	0	0	0.65	0	4.89785	CYP8B1
1	0	0	0.13	0	4.46139	CYP8B1
1	0	0	0.026	0	5.04808	CYP8B1
1	0	0	0.0052	0	5.33156	CYP8B1
2	0	1	3.2	0	5.05587	CYP8B1
2	0	1	0.65	0	4.48648	CYP8B1
2	0	1	0.13	0	4.57817	CYP8B1
2	0	0	3.2	0	5.25295	CYP8B1
2	0	0	0.65	0	4.54911	CYP8B1
2	0	0	0.13	0	4.05077	CYP8B1
2	0	0	0.026	0	4.41654	CYP8B1
2	0	0	0.0052	0	5.30665	CYP8B1
1	1	1	3.25	0	6.26969	CYP8B1
1	1	1	0.65	0	3.08175	CYP8B1
1	1	0	3.25	0	6.15018	CYP8B1
1	1	0	0.65	0	3.56051	CYP8B1
1	0	1	3.2	1	3.7574	CYP8B1
1	0	1	0.65	1	3.14814	CYP8B1
1	0	1	0.13	1	2.15588	CYP8B1
1	0	1	0.026	1	4.06082	CYP8B1
1	0	0	3.2	1	3.72998	CYP8B1
1	0	0	0.65	1	3.14185	CYP8B1
1	0	0	0.13	1	2.60374	CYP8B1
1	0	0	0.026	1	2.95501	CYP8B1
2	0	1	3.2	1	3.01353	CYP8B1
2	0	1	0.65	1	3.17641	CYP8B1
2	0	1	0.13	1	2.66193	CYP8B1
2	0	1	0.026	1	2.86811	CYP8B1
2	0	0	3.2	1	2.66146	CYP8B1
2	0	0	0.65	1	3.13616	CYP8B1
2	0	0	0.13	1	2.54858	CYP8B1
2	0	0	0.026	1	3.2663	CYP8B1
2	0	0	0.0052	1	3.45154	CYP8B1
3	0	1	3.2	0	3.90165	CYP8B1
3	0	1	0.65	0	3.31066	CYP8B1
3	0	1	0.13	0	4.0935	CYP8B1
3	0	1	0.026	0	4.39119	CYP8B1
3	0	0	3.2	0	4.95264	CYP8B1
3	0	0	0.65	0	4.48003	CYP8B1
3	0	0	0.13	0	4.25681	CYP8B1
3	0	0	0.026	0	4.71234	CYP8B1
3	0	0	0.0052	0	4.9203	CYP8B1
1	1	1	3.25	1	4.46983	CYP8B1
1	1	1	0.65	1	2.72233	CYP8B1
1	1	1	0.13	1	3.12746	CYP8B1
1	1	0	3.25	1	5.11315	CYP8B1
1	1	0	0.65	1	2.74443	CYP8B1
1	1	0	0.13	1	3.69358	CYP8B1
3	0	1	3.2	1	3.55095	CYP8B1
3	0	1	0.65	1	3.53356	CYP8B1
3	0	1	0.13	1	2.60404	CYP8B1
3	0	1	0.026	1	2.02672	CYP8B1
3	0	1	0.0052	1	2.34003	CYP8B1
3	0	0	3.2	1	3.9408	CYP8B1
3	0	0	0.65	1	3.07451	CYP8B1
3	0	0	0.13	1	2.59309	CYP8B1
3	0	0	0.026	1	1.81683	CYP8B1
3	0	0	0.0052	1	2.06597	CYP8B1
4	0	1	3.2	0	5.33244	CYP8B1
4	0	1	0.65	0	3.73356	CYP8B1
4	0	1	0.13	0	3.55611	CYP8B1
4	0	1	0.026	0	3.17284	CYP8B1
4	0	1	0.0052	0	5.27924	CYP8B1
4	0	0	3.2	0	5.74253	CYP8B1
4	0	0	0.65	0	3.9802	CYP8B1
4	0	0	0.13	0	3.36344	CYP8B1
4	0	0	0.026	0	3.32925	CYP8B1
4	0	0	0.0052	0	4.52216	CYP8B1
2	1	1	3.25	0	5.32079	CYP8B1
2	1	1	1.3	0	3.37537	CYP8B1
2	1	1	0.65	0	2.47411	CYP8B1
2	1	1	0.325	0	2.81798	CYP8B1
2	1	0	3.25	0	6.07102	CYP8B1
2	1	0	1.3	0	3.41014	CYP8B1
2	1	0	0.65	0	2.71677	CYP8B1
2	1	0	0.325	0	2.94276	CYP8B1
4	0	1	3.2	1	3.14632	CYP8B1
4	0	1	0.65	1	3.08009	CYP8B1
4	0	1	0.13	1	2.4068	CYP8B1
4	0	1	0.026	1	2.59153	CYP8B1
4	0	0	3.2	1	2.34767	CYP8B1
4	0	0	0.65	1	3.09394	CYP8B1
4	0	0	0.13	1	2.51574	CYP8B1
4	0	0	0.026	1	2.83802	CYP8B1
4	0	0	0.0052	1	3.27413	CYP8B1
2	1	1	3.25	1	3.75436	CYP8B1
2	1	1	1.3	1	3.01073	CYP8B1
2	1	1	0.65	1	3.00255	CYP8B1
2	1	1	0.325	1	1.99689	CYP8B1
2	1	1	0.13	1	3.24916	CYP8B1
2	1	0	3.25	1	3.58945	CYP8B1
2	1	0	1.3	1	2.56629	CYP8B1
2	1	0	0.65	1	2.70939	CYP8B1
2	1	0	0.325	1	1.9599	CYP8B1
2	1	0	0.13	1	3.39899	CYP8B1
3	1	1	3.25	0	5.29501	CYP8B1
3	1	1	1.3	0	3.67342	CYP8B1
3	1	1	0.65	0	3.52682	CYP8B1
3	1	1	0.325	0	3.41433	CYP8B1
3	1	1	0.13	0	5.58501	CYP8B1
3	1	0	3.25	0	4.77226	CYP8B1
3	1	0	1.3	0	3.70866	CYP8B1
3	1	0	0.65	0	3.09439	CYP8B1
3	1	0	0.325	0	3.38535	CYP8B1
3	1	0	0.13	0	5.16618	CYP8B1
5	0	1	3.2	0	3.37084	CYP8B1
5	0	1	0.65	0	3.31337	CYP8B1
5	0	1	0.13	0	2.97853	CYP8B1
5	0	1	0.026	0	2.74228	CYP8B1
5	0	1	0.0052	0	3.30992	CYP8B1
5	0	0	3.2	0	2.62926	CYP8B1
5	0	0	0.65	0	2.78332	CYP8B1
5	0	0	0.13	0	3.06141	CYP8B1
5	0	0	0.026	0	2.65378	CYP8B1
[truncated: 52 more rows]
